# Supplementary material for: 2-(Meth­oxy­imino)-2-{2-[(2-methyl­phenoxy)meth­yl]phen­yl}acetohydrazide
Source: Acta Crystallogr Sect E Struct Rep Online. 2012 Jul 10;68(Pt 8):o2426. doi: 10.1107/S160053681203070X (PMC3414344; doi:10.1107/S160053681203070X)
Supplement: Supplementary file 1 [file e-68-o2426-sup1.cif]

##############################################################################
#                                                                            #
# This CIF contains the data in a paper accepted for publication in          #
# Acta Crystallographica Section E. It conforms to the requirements of       #
# Notes for Authors for Acta Crystallographica Section E, and has been       #
# peer reviewed under the auspices of the IUCr Commission on Journals.       #
#                                                                            #
# Full details of the Crystallographic Information File format               #
# are given in the paper "The Crystallographic Information File (CIF):       #
# a New Standard Archive File for Crystallography" by S. R. Hall, F. H.      #
# Allen and I. D. Brown [Acta Cryst. (1991), A47, 655-685].                  #
#                                                                            #
# The current version of the core CIF dictionary is obtainable from          #
# ftp://ftp.iucr.org/pub/cif_core.dic.                                       #
#                                                                            #
# Software is freely available for graphical display of the structure(s)     #
# in this CIF. For information consult the CIF software page                 #
# http://www.iucr.org/resources/cif/software.                                #
#                                                                            #
# This file may be used for bona fide research purposes within the           #
# scientific community so long as proper attribution is given to the journal # 
# article from which it was obtained.                                        #
#                                                                            #
##############################################################################
data_I
_audit_creation_method     SHELXL-97
_chemical_name_systematic
;
2-(Methoxyimino)-2-{2-[(2-methylphenoxy)methyl]phenyl}acetohydrazide
;
_chemical_name_common     ?
_chemical_formula_moiety     'C17 H19 N3 O3'
_chemical_formula_sum     'C17 H19 N3 O3'
_chemical_formula_iupac     'C17 H19 N3 O3'
_chemical_formula_weight     313.35
_chemical_melting_point     ?
_symmetry_cell_setting     monoclinic
_symmetry_space_group_name_H-M     'C 2/c'
_symmetry_space_group_name_HALL     '-C 2yc'
loop_
    _symmetry_equiv_pos_as_xyz
    'x, y, z'
    '-x, y, -z+1/2'
    'x+1/2, y+1/2, z'
    '-x+1/2, y+1/2, -z+1/2'
    '-x, -y, -z'
    'x, -y, z-1/2'
    '-x+1/2, -y+1/2, -z'
    'x+1/2, -y+1/2, z-1/2'
_cell_length_a     21.4015(6)
_cell_length_b     20.7277(4)
_cell_length_c     7.6975(2)
_cell_angle_alpha     90.00
_cell_angle_beta     109.103(3)
_cell_angle_gamma     90.00
_cell_volume     3226.60(14)
_cell_formula_units_Z     8
_cell_measurement_reflns_used     21236
_cell_measurement_theta_min     3.4680
_cell_measurement_theta_max     29.0606
_cell_measurement_temperature     293(2)
_exptl_crystal_description     block
_exptl_crystal_colour     white
_exptl_crystal_size_max     0.3
_exptl_crystal_size_mid     0.2
_exptl_crystal_size_min     0.2
_exptl_crystal_density_diffrn     1.290
_exptl_crystal_density_meas     ?
_exptl_crystal_density_method     'not measured'
_exptl_crystal_F_000     1328
_exptl_absorpt_coefficient_mu     0.090
_exptl_absorpt_correction_type     multi-scan
_exptl_absorpt_process_details     '(CrysAlis PRO; Oxford Diffraction, 2010)'
_exptl_absorpt_correction_T_min     0.90622
_exptl_absorpt_correction_T_max     1.00000
_exptl_special_details
;
<i>CrysAlis PRO</i>, Oxford Diffraction Ltd., Version 1.171.34.40 (release
27--08-2010 CrysAlis171. NET) (compiled Aug 27 2010,11:50:40) Empirical
absorption correction using spherical harmonics, implemented in SCALE3 ABSPACK
scaling algorithm.
;
_diffrn_ambient_temperature     293(2)
_diffrn_radiation_type     MoK\a
_diffrn_radiation_wavelength     0.71073
_diffrn_radiation_source     'fine-focus sealed tube'
_diffrn_radiation_monochromator     graphite
_diffrn_measurement_device_type     'Oxford Diffraction Xcalibur Sapphire3'
_diffrn_measurement_method     '\w scan'
_diffrn_detector_area_resol_mean     16.1049
_diffrn_reflns_number     55120
_diffrn_reflns_av_R_equivalents     0.0416
_diffrn_reflns_av_sigmaI/netI     0.0156
_diffrn_reflns_theta_min     3.48
_diffrn_reflns_theta_max     25.99
_diffrn_reflns_theta_full     25.99
_diffrn_measured_fraction_theta_max     0.997
_diffrn_measured_fraction_theta_full     0.997
_diffrn_reflns_limit_h_min     -26
_diffrn_reflns_limit_h_max     26
_diffrn_reflns_limit_k_min     -25
_diffrn_reflns_limit_k_max     25
_diffrn_reflns_limit_l_min     -9
_diffrn_reflns_limit_l_max     9
_diffrn_standards_number     0
_diffrn_standards_interval_count     0
_diffrn_standards_interval_time     0
_diffrn_standards_decay_%     0
_refine_special_details
;
Refinement of <i>F</i>^2^ against ALL reflections. The weighted <i>R</i>-factor
<i>wR</i> and goodness of fit <i>S</i> are based on <i>F</i>^2^, conventional
<i>R</i>-factors <i>R</i> are based on <i>F</i>, with <i>F</i> set to zero for
negative <i>F</i>^2^. The threshold expression of <i>F</i>^2^ >
\s(<i>F</i>^2^) is used only for calculating <i>R</i>-factors(gt) <i>etc</i>.
and is not relevant to the choice of reflections for refinement.
<i>R</i>-factors based on <i>F</i>^2^ are statistically about twice as large
as those based on <i>F</i>, and <i>R</i>- factors based on ALL data will be
even larger.
;
_reflns_number_total     3174
_reflns_number_gt     2532
_reflns_threshold_expression     I>2\s(I)
_refine_ls_structure_factor_coef     Fsqd
_refine_ls_matrix_type     full
_refine_ls_R_factor_all     0.0542
_refine_ls_R_factor_gt     0.0400
_refine_ls_wR_factor_gt     0.0958
_refine_ls_wR_factor_ref     0.1051
_refine_ls_goodness_of_fit_ref     1.023
_refine_ls_restrained_S_all     1.023
_refine_ls_number_reflns     3174
_refine_ls_number_parameters     222
_refine_ls_number_restraints     3
_refine_ls_hydrogen_treatment     mixed
_refine_ls_weighting_scheme     calc
_refine_ls_weighting_details
         'calc w=1/[\s^2^(Fo^2^)+(0.0448P)^2^+1.9045P] where P=(Fo^2^+2Fc^2^)/3'
_atom_sites_solution_hydrogens     geom
_atom_sites_solution_primary     direct
_atom_sites_solution_secondary     difmap
_refine_ls_shift/su_max     0.001
_refine_ls_shift/su_mean     0.000
_refine_diff_density_max     0.183
_refine_diff_density_min     -0.168
_refine_ls_extinction_method     none
_refine_ls_extinction_coef     ?
loop_
    _atom_type_symbol
    _atom_type_description
    _atom_type_scat_dispersion_real
    _atom_type_scat_dispersion_imag
    _atom_type_scat_source
    'C' 'C' 0.0033 0.0016
                         'International Tables Vol C Tables 4.2.6.8 and 6.1.1.4'
    'H' 'H' 0.0000 0.0000
                         'International Tables Vol C Tables 4.2.6.8 and 6.1.1.4'
    'N' 'N' 0.0061 0.0033
                         'International Tables Vol C Tables 4.2.6.8 and 6.1.1.4'
    'O' 'O' 0.0106 0.0060
                         'International Tables Vol C Tables 4.2.6.8 and 6.1.1.4'
_computing_data_collection     'CrysAlis PRO (Oxford Diffraction, 2010)'
_computing_cell_refinement     'CrysAlis PRO (Oxford Diffraction, 2010)'
_computing_data_reduction     'CrysAlis PRO (Oxford Diffraction, 2010)'
_computing_structure_solution     'SHELXS97 (Sheldrick, 2008)'
_computing_structure_refinement     'SHELXL97 (Sheldrick, 2008)'
_computing_molecular_graphics     'ORTEP-3 (Farrugia, 1997)'
_computing_publication_material     'PLATON (Spek, 2009)'
loop_
    _atom_site_type_symbol
    _atom_site_label
    _atom_site_fract_x
    _atom_site_fract_y
    _atom_site_fract_z
    _atom_site_U_iso_or_equiv
    _atom_site_adp_type
    _atom_site_calc_flag
    _atom_site_refinement_flags
    _atom_site_occupancy
    _atom_site_symmetry_multiplicity
    _atom_site_disorder_assembly
    _atom_site_disorder_group
    N N3 0.10242(6) 0.35418(5) 0.94034(15) 0.0383(3) Uani d . 1 1 . .
    N N6 0.08078(6) 0.46145(6) 0.74149(16) 0.0391(3) Uani d D 1 1 . .
    N N7 0.06911(8) 0.51996(6) 0.64119(18) 0.0453(3) Uani d D 1 1 . .
    O O15 0.23561(6) 0.35236(5) 0.70574(15) 0.0510(3) Uani d . 1 1 . .
    O O4 0.11743(6) 0.29666(5) 1.03992(13) 0.0466(3) Uani d . 1 1 . .
    O O1 0.06825(6) 0.40146(5) 0.48718(13) 0.0521(3) Uani d . 1 1 . .
    C C17 0.28955(8) 0.44911(8) 0.6901(2) 0.0519(4) Uani d . 1 1 . .
    C C18 0.34451(11) 0.48795(10) 0.7505(3) 0.0694(6) Uani d . 1 1 . .
    H H18 0.3437 0.5282 0.6965 0.083 Uiso calc R 1 1 . .
    C C19 0.40054(11) 0.46909(12) 0.8882(3) 0.0808(7) Uani d . 1 1 . .
    H H19 0.4372 0.4961 0.9252 0.097 Uiso calc R 1 1 . .
    C C20 0.40213(10) 0.41013(11) 0.9710(3) 0.0706(6) Uani d . 1 1 . .
    H H20 0.4400 0.3972 1.0645 0.085 Uiso calc R 1 1 . .
    C C21 0.34756(8) 0.36974(9) 0.9158(2) 0.0546(4) Uani d . 1 1 . .
    H H21 0.3484 0.3300 0.9728 0.066 Uiso calc R 1 1 . .
    C C16 0.29186(8) 0.38918(8) 0.7750(2) 0.0444(4) Uani d . 1 1 . .
    C C22 0.22894(10) 0.47007(10) 0.5382(3) 0.0728(6) Uani d . 1 1 . .
    H H22A 0.2339 0.5142 0.5069 0.109 Uiso calc R 1 1 . .
    H H22B 0.1910 0.4662 0.5780 0.109 Uiso calc R 1 1 . .
    H H22C 0.2231 0.4432 0.4324 0.109 Uiso calc R 1 1 . .
    C C14 0.23124(8) 0.29575(7) 0.8055(2) 0.0453(4) Uani d . 1 1 . .
    H H14A 0.2306 0.3074 0.9270 0.054 Uiso calc R 1 1 . .
    H H14B 0.2695 0.2685 0.8198 0.054 Uiso calc R 1 1 . .
    C C13 0.16963(7) 0.26008(7) 0.70408(19) 0.0382(3) Uani d . 1 1 . .
    C C12 0.17407(9) 0.20035(8) 0.6249(2) 0.0523(4) Uani d . 1 1 . .
    H H12 0.2155 0.1838 0.6353 0.063 Uiso calc R 1 1 . .
    C C11 0.11869(11) 0.16554(8) 0.5321(3) 0.0603(5) Uani d . 1 1 . .
    H H11 0.1228 0.1257 0.4814 0.072 Uiso calc R 1 1 . .
    C C10 0.05738(10) 0.18966(9) 0.5143(2) 0.0593(5) Uani d . 1 1 . .
    H H10 0.0198 0.1663 0.4507 0.071 Uiso calc R 1 1 . .
    C C9 0.05121(8) 0.24886(8) 0.5911(2) 0.0473(4) Uani d . 1 1 . .
    H H9 0.0094 0.2650 0.5783 0.057 Uiso calc R 1 1 . .
    C C8 0.10689(7) 0.28413(6) 0.68670(18) 0.0347(3) Uani d . 1 1 . .
    C C2 0.09848(7) 0.34665(6) 0.77269(18) 0.0320(3) Uani d . 1 1 . .
    C C5 0.11414(11) 0.30815(9) 1.2204(2) 0.0608(5) Uani d . 1 1 . .
    H H5A 0.1481 0.3382 1.2840 0.091 Uiso calc R 1 1 . .
    H H5B 0.1205 0.2683 1.2873 0.091 Uiso calc R 1 1 . .
    H H5C 0.0716 0.3257 1.2106 0.091 Uiso calc R 1 1 . .
    C C1 0.08095(7) 0.40622(7) 0.65305(18) 0.0334(3) Uani d . 1 1 . .
    H H61 0.0840(8) 0.4629(7) 0.8568(13) 0.041(4) Uiso d D 1 1 . .
    H H71 0.0964(9) 0.5477(8) 0.707(3) 0.081(7) Uiso d D 1 1 . .
    H H72 0.0295(6) 0.5333(11) 0.627(3) 0.090(8) Uiso d D 1 1 . .
loop_
    _atom_site_aniso_label
    _atom_site_aniso_U_11
    _atom_site_aniso_U_22
    _atom_site_aniso_U_33
    _atom_site_aniso_U_12
    _atom_site_aniso_U_13
    _atom_site_aniso_U_23
    N3 0.0523(7) 0.0327(6) 0.0321(6) 0.0099(5) 0.0169(5) 0.0061(5)
    N6 0.0587(8) 0.0320(6) 0.0273(6) 0.0039(5) 0.0149(6) 0.0027(5)
    N7 0.0656(10) 0.0306(7) 0.0381(7) 0.0039(7) 0.0147(7) 0.0031(5)
    O15 0.0515(7) 0.0461(6) 0.0510(7) -0.0027(5) 0.0109(5) 0.0143(5)
    O4 0.0752(8) 0.0367(6) 0.0327(5) 0.0146(5) 0.0244(5) 0.0094(4)
    O1 0.0866(9) 0.0427(6) 0.0291(5) 0.0151(6) 0.0215(5) 0.0035(4)
    C17 0.0549(10) 0.0522(10) 0.0582(10) -0.0013(8) 0.0317(8) 0.0044(8)
    C18 0.0698(14) 0.0621(12) 0.0891(15) -0.0130(10) 0.0435(12) -0.0013(11)
    C19 0.0598(13) 0.0881(16) 0.1030(18) -0.0239(12) 0.0382(13) -0.0213(14)
    C20 0.0448(11) 0.0892(16) 0.0760(13) 0.0057(10) 0.0172(9) -0.0183(12)
    C21 0.0504(10) 0.0566(10) 0.0577(10) 0.0075(8) 0.0188(8) -0.0050(8)
    C16 0.0443(9) 0.0451(9) 0.0491(9) 0.0019(7) 0.0226(7) -0.0006(7)
    C22 0.0763(14) 0.0638(12) 0.0795(14) -0.0005(10) 0.0271(11) 0.0313(10)
    C14 0.0445(9) 0.0439(9) 0.0489(9) 0.0101(7) 0.0171(7) 0.0141(7)
    C13 0.0481(9) 0.0341(7) 0.0373(7) 0.0075(6) 0.0209(6) 0.0088(6)
    C12 0.0712(12) 0.0402(9) 0.0566(10) 0.0157(8) 0.0360(9) 0.0073(7)
    C11 0.0990(16) 0.0358(9) 0.0598(11) -0.0025(9) 0.0446(11) -0.0069(8)
    C10 0.0804(13) 0.0514(10) 0.0523(10) -0.0246(9) 0.0303(9) -0.0129(8)
    C9 0.0503(9) 0.0516(9) 0.0451(9) -0.0055(7) 0.0225(7) -0.0034(7)
    C8 0.0457(8) 0.0328(7) 0.0299(7) 0.0028(6) 0.0184(6) 0.0041(5)
    C2 0.0339(7) 0.0331(7) 0.0307(7) 0.0043(5) 0.0130(6) 0.0027(5)
    C5 0.0999(15) 0.0554(10) 0.0335(8) 0.0123(10) 0.0307(9) 0.0089(7)
    C1 0.0367(7) 0.0359(7) 0.0297(7) 0.0058(6) 0.0136(6) 0.0028(5)
_geom_special_details
;
All e.s.d.'s (except the e.s.d. in the dihedral angle between two l.s. planes)
are estimated using the full covariance matrix. The cell e.s.d.'s are taken
into account individually in the estimation of e.s.d.'s in distances, angles
and torsion angles; correlations between e.s.d.'s in cell parameters are only
used when they are defined by crystal symmetry. An approximate (isotropic)
treatment of cell e.s.d.'s is used for estimating e.s.d.'s involving l.s.
planes.
;
loop_
    _geom_bond_atom_site_label_1
    _geom_bond_atom_site_label_2
    _geom_bond_site_symmetry_2
    _geom_bond_distance
    _geom_bond_publ_flag
    N3 C2 . 1.2750(17) ?
    N3 O4 . 1.3968(14) ?
    N6 C1 . 1.3326(17) ?
    N6 N7 . 1.4153(17) ?
    N6 H61 . 0.868(9) ?
    N7 H71 . 0.858(10) ?
    N7 H72 . 0.864(10) ?
    O15 C16 . 1.3767(19) ?
    O15 C14 . 1.4222(17) ?
    O4 C5 . 1.4335(18) ?
    O1 C1 . 1.2192(16) ?
    C17 C18 . 1.375(3) ?
    C17 C16 . 1.397(2) ?
    C17 C22 . 1.498(3) ?
    C18 C19 . 1.372(3) ?
    C18 H18 . 0.9300 ?
    C19 C20 . 1.374(3) ?
    C19 H19 . 0.9300 ?
    C20 C21 . 1.386(3) ?
    C20 H20 . 0.9300 ?
    C21 C16 . 1.383(2) ?
    C21 H21 . 0.9300 ?
    C22 H22A . 0.9600 ?
    C22 H22B . 0.9600 ?
    C22 H22C . 0.9600 ?
    C14 C13 . 1.490(2) ?
    C14 H14A . 0.9700 ?
    C14 H14B . 0.9700 ?
    C13 C12 . 1.397(2) ?
    C13 C8 . 1.397(2) ?
    C12 C11 . 1.372(3) ?
    C12 H12 . 0.9300 ?
    C11 C10 . 1.369(3) ?
    C11 H11 . 0.9300 ?
    C10 C9 . 1.387(2) ?
    C10 H10 . 0.9300 ?
    C9 C8 . 1.387(2) ?
    C9 H9 . 0.9300 ?
    C8 C2 . 1.4926(18) ?
    C2 C1 . 1.5123(18) ?
    C5 H5A . 0.9600 ?
    C5 H5B . 0.9600 ?
    C5 H5C . 0.9600 ?
loop_
    _geom_angle_atom_site_label_1
    _geom_angle_atom_site_label_2
    _geom_angle_atom_site_label_3
    _geom_angle_site_symmetry_1
    _geom_angle_site_symmetry_3
    _geom_angle
    _geom_angle_publ_flag
    C2 N3 O4 . . 112.21(11) ?
    C1 N6 N7 . . 119.14(11) ?
    C1 N6 H61 . . 122.7(10) ?
    N7 N6 H61 . . 117.9(10) ?
    N6 N7 H71 . . 106.7(15) ?
    N6 N7 H72 . . 109.5(16) ?
    H71 N7 H72 . . 108(2) ?
    C16 O15 C14 . . 116.85(12) ?
    N3 O4 C5 . . 108.33(11) ?
    C18 C17 C16 . . 117.83(17) ?
    C18 C17 C22 . . 121.37(17) ?
    C16 C17 C22 . . 120.80(16) ?
    C19 C18 C17 . . 122.0(2) ?
    C19 C18 H18 . . 119.0 ?
    C17 C18 H18 . . 119.0 ?
    C18 C19 C20 . . 119.6(2) ?
    C18 C19 H19 . . 120.2 ?
    C20 C19 H19 . . 120.2 ?
    C19 C20 C21 . . 120.3(2) ?
    C19 C20 H20 . . 119.8 ?
    C21 C20 H20 . . 119.8 ?
    C16 C21 C20 . . 119.22(18) ?
    C16 C21 H21 . . 120.4 ?
    C20 C21 H21 . . 120.4 ?
    O15 C16 C21 . . 124.22(15) ?
    O15 C16 C17 . . 114.76(14) ?
    C21 C16 C17 . . 121.01(16) ?
    C17 C22 H22A . . 109.5 ?
    C17 C22 H22B . . 109.5 ?
    H22A C22 H22B . . 109.5 ?
    C17 C22 H22C . . 109.5 ?
    H22A C22 H22C . . 109.5 ?
    H22B C22 H22C . . 109.5 ?
    O15 C14 C13 . . 109.25(12) ?
    O15 C14 H14A . . 109.8 ?
    C13 C14 H14A . . 109.8 ?
    O15 C14 H14B . . 109.8 ?
    C13 C14 H14B . . 109.8 ?
    H14A C14 H14B . . 108.3 ?
    C12 C13 C8 . . 118.36(15) ?
    C12 C13 C14 . . 119.56(14) ?
    C8 C13 C14 . . 122.07(13) ?
    C11 C12 C13 . . 121.52(16) ?
    C11 C12 H12 . . 119.2 ?
    C13 C12 H12 . . 119.2 ?
    C10 C11 C12 . . 119.78(15) ?
    C10 C11 H11 . . 120.1 ?
    C12 C11 H11 . . 120.1 ?
    C11 C10 C9 . . 120.17(17) ?
    C11 C10 H10 . . 119.9 ?
    C9 C10 H10 . . 119.9 ?
    C10 C9 C8 . . 120.50(16) ?
    C10 C9 H9 . . 119.7 ?
    C8 C9 H9 . . 119.7 ?
    C9 C8 C13 . . 119.66(13) ?
    C9 C8 C2 . . 119.06(13) ?
    C13 C8 C2 . . 121.27(13) ?
    N3 C2 C8 . . 125.28(12) ?
    N3 C2 C1 . . 115.94(11) ?
    C8 C2 C1 . . 118.73(11) ?
    O4 C5 H5A . . 109.5 ?
    O4 C5 H5B . . 109.5 ?
    H5A C5 H5B . . 109.5 ?
    O4 C5 H5C . . 109.5 ?
    H5A C5 H5C . . 109.5 ?
    H5B C5 H5C . . 109.5 ?
    O1 C1 N6 . . 124.57(13) ?
    O1 C1 C2 . . 119.84(12) ?
    N6 C1 C2 . . 115.59(11) ?
loop_
    _geom_torsion_atom_site_label_1
    _geom_torsion_atom_site_label_2
    _geom_torsion_atom_site_label_3
    _geom_torsion_atom_site_label_4
    _geom_torsion_site_symmetry_1
    _geom_torsion_site_symmetry_2
    _geom_torsion_site_symmetry_3
    _geom_torsion_site_symmetry_4
    _geom_torsion
    _geom_torsion_publ_flag
    C2 N3 O4 C5 . . . . -174.13(14) ?
    C16 C17 C18 C19 . . . . 0.7(3) ?
    C22 C17 C18 C19 . . . . -179.34(19) ?
    C17 C18 C19 C20 . . . . -0.9(3) ?
    C18 C19 C20 C21 . . . . 0.1(3) ?
    C19 C20 C21 C16 . . . . 0.8(3) ?
    C14 O15 C16 C21 . . . . 10.5(2) ?
    C14 O15 C16 C17 . . . . -170.36(13) ?
    C20 C21 C16 O15 . . . . 178.15(15) ?
    C20 C21 C16 C17 . . . . -1.0(2) ?
    C18 C17 C16 O15 . . . . -178.97(15) ?
    C22 C17 C16 O15 . . . . 1.1(2) ?
    C18 C17 C16 C21 . . . . 0.2(2) ?
    C22 C17 C16 C21 . . . . -179.71(17) ?
    C16 O15 C14 C13 . . . . -176.27(12) ?
    O15 C14 C13 C12 . . . . 111.95(15) ?
    O15 C14 C13 C8 . . . . -68.73(17) ?
    C8 C13 C12 C11 . . . . -0.1(2) ?
    C14 C13 C12 C11 . . . . 179.25(14) ?
    C13 C12 C11 C10 . . . . 0.6(3) ?
    C12 C11 C10 C9 . . . . -0.5(3) ?
    C11 C10 C9 C8 . . . . -0.1(2) ?
    C10 C9 C8 C13 . . . . 0.7(2) ?
    C10 C9 C8 C2 . . . . -178.03(13) ?
    C12 C13 C8 C9 . . . . -0.6(2) ?
    C14 C13 C8 C9 . . . . -179.88(13) ?
    C12 C13 C8 C2 . . . . 178.12(12) ?
    C14 C13 C8 C2 . . . . -1.2(2) ?
    O4 N3 C2 C8 . . . . 1.5(2) ?
    O4 N3 C2 C1 . . . . 178.76(11) ?
    C9 C8 C2 N3 . . . . 96.60(18) ?
    C13 C8 C2 N3 . . . . -82.08(18) ?
    C9 C8 C2 C1 . . . . -80.61(16) ?
    C13 C8 C2 C1 . . . . 100.71(15) ?
    N7 N6 C1 O1 . . . . -4.0(2) ?
    N7 N6 C1 C2 . . . . 175.93(13) ?
    N3 C2 C1 O1 . . . . -170.98(14) ?
    C8 C2 C1 O1 . . . . 6.5(2) ?
    N3 C2 C1 N6 . . . . 9.09(19) ?
    C8 C2 C1 N6 . . . . -173.44(13) ?
loop_
    _geom_hbond_atom_site_label_D
    _geom_hbond_atom_site_label_H
    _geom_hbond_atom_site_label_A
    _geom_hbond_site_symmetry_A
    _geom_hbond_distance_DH
    _geom_hbond_distance_HA
    _geom_hbond_distance_DA
    _geom_hbond_angle_DHA
    _geom_hbond_publ_flag
    N7 H72 O1 5_566 0.86(2) 2.40(2) 3.220(2) 158(2) yes
    N6 H61 N7 6_566 0.87(2) 2.340(10)
                                    3.191(2) 166.0(10)
                                                    yes
    C5 H5B Cg 7_555 0.96 2.69 3.461(2) 137.90 yes
_iucr_refine_instructions_details
;
TITL NRL06 in C2/c
CELL  0.71073  21.4015  20.7277   7.6975   90.000  109.103   90.000
ZERR     8.00   0.0006   0.0004   0.0002    0.000    0.003    0.000
LATT   7
SYMM  - X,   Y, 1/2 - Z
SFAC  C    H    N    O
UNIT  136  152  24   24
MERG   2
OMIT    -3.00  52.00
DFIX  0.86 0.01 N6 H61
DFIX  0.86 0.01 N7 H71 N7 H72
FMAP   2
PLAN   15
ACTA
BOND   $H
CONF
LIST   4
L.S.   4
WGHT    0.044800    1.904500
FVAR       2.62000
N3    3    0.102419    0.354182    0.940342    11.00000    0.05228    0.03268 =
         0.03209    0.00613    0.01691    0.00986
N6    3    0.080779    0.461451    0.741491    11.00000    0.05870    0.03201 =
         0.02731    0.00274    0.01487    0.00391
N7    3    0.069108    0.519961    0.641190    11.00000    0.06557    0.03062 =
         0.03808    0.00313    0.01471    0.00394
O15   4    0.235613    0.352364    0.705739    11.00000    0.05150    0.04608 =
         0.05102    0.01427    0.01093   -0.00271
O4    4    0.117430    0.296661    1.039921    11.00000    0.07519    0.03672 =
         0.03273    0.00936    0.02441    0.01455
O1    4    0.068247    0.401463    0.487181    11.00000    0.08657    0.04270 =
         0.02906    0.00350    0.02153    0.01508
C17   1    0.289548    0.449109    0.690067    11.00000    0.05494    0.05215 =
         0.05816    0.00437    0.03166   -0.00126
C18   1    0.344509    0.487951    0.750529    11.00000    0.06975    0.06213 =
         0.08908   -0.00129    0.04347   -0.01305
AFIX  43
H18   2    0.343677    0.528215    0.696509    11.00000   -1.20000
AFIX   0
C19   1    0.400537    0.469087    0.888159    11.00000    0.05977    0.08810 =
         0.10302   -0.02132    0.03823   -0.02395
AFIX  43
H19   2    0.437249    0.496074    0.925216    11.00000   -1.20000
AFIX   0
C20   1    0.402130    0.410125    0.970954    11.00000    0.04476    0.08923 =
         0.07597   -0.01832    0.01718    0.00567
AFIX  43
H20   2    0.440015    0.397246    1.064484    11.00000   -1.20000
AFIX   0
C21   1    0.347562    0.369740    0.915797    11.00000    0.05041    0.05658 =
         0.05774   -0.00497    0.01885    0.00750
AFIX  43
H21   2    0.348396    0.330033    0.972772    11.00000   -1.20000
AFIX   0
C16   1    0.291857    0.389177    0.775043    11.00000    0.04428    0.04510 =
         0.04913   -0.00060    0.02257    0.00188
C22   1    0.228939    0.470074    0.538198    11.00000    0.07634    0.06384 =
         0.07946    0.03130    0.02709   -0.00052
AFIX 137
H22A  2    0.233900    0.514172    0.506893    11.00000   -1.50000
H22B  2    0.191020    0.466245    0.578013    11.00000   -1.50000
H22C  2    0.223068    0.443235    0.432392    11.00000   -1.50000
AFIX   0
C14   1    0.231245    0.295748    0.805518    11.00000    0.04449    0.04387 =
         0.04889    0.01407    0.01714    0.01005
AFIX  23
H14A  2    0.230600    0.307398    0.926966    11.00000   -1.20000
H14B  2    0.269459    0.268513    0.819754    11.00000   -1.20000
AFIX   0
C13   1    0.169632    0.260082    0.704079    11.00000    0.04811    0.03415 =
         0.03733    0.00878    0.02094    0.00748
C12   1    0.174073    0.200355    0.624863    11.00000    0.07120    0.04016 =
         0.05657    0.00729    0.03600    0.01575
AFIX  43
H12   2    0.215536    0.183814    0.635263    11.00000   -1.20000
AFIX   0
C11   1    0.118690    0.165542    0.532096    11.00000    0.09897    0.03581 =
         0.05978   -0.00693    0.04463   -0.00254
AFIX  43
H11   2    0.122788    0.125679    0.481428    11.00000   -1.20000
AFIX   0
C10   1    0.057378    0.189664    0.514349    11.00000    0.08044    0.05143 =
         0.05228   -0.01293    0.03029   -0.02465
AFIX  43
H10   2    0.019757    0.166293    0.450667    11.00000   -1.20000
AFIX   0
C9    1    0.051205    0.248859    0.591068    11.00000    0.05027    0.05156 =
         0.04507   -0.00338    0.02250   -0.00554
AFIX  43
H9    2    0.009398    0.265024    0.578288    11.00000   -1.20000
AFIX   0
C8    1    0.106894    0.284133    0.686697    11.00000    0.04570    0.03282 =
         0.02987    0.00411    0.01840    0.00280
C2    1    0.098478    0.346649    0.772686    11.00000    0.03395    0.03305 =
         0.03074    0.00268    0.01300    0.00428
C5    1    0.114136    0.308148    1.220363    11.00000    0.09990    0.05543 =
         0.03351    0.00891    0.03069    0.01232
AFIX 137
H5A   2    0.148060    0.338172    1.284006    11.00000   -1.50000
H5B   2    0.120529    0.268258    1.287287    11.00000   -1.50000
H5C   2    0.071615    0.325705    1.210635    11.00000   -1.50000
AFIX   0
C1    1    0.080945    0.406216    0.653046    11.00000    0.03668    0.03592 =
         0.02972    0.00280    0.01358    0.00575
H61   2    0.083983    0.462918    0.856778    11.00000    0.04132
H71   2    0.096393    0.547728    0.707131    11.00000    0.08110
H72   2    0.029492    0.533275    0.626867    11.00000    0.08956
HKLF    4
END
;
data_global
_journal_date_recd_electronic     2012-06-29
_journal_date_accepted     2012-07-05
_journal_name_full     'Acta Crystallographica, Section E'
_journal_year     2012
_journal_volume     68
_journal_issue      8
_journal_page_first     o2426
_journal_page_last     o2426
_journal_paper_category     QO
_journal_paper_doi     10.1107/S160053681203070X
_journal_coeditor_code     LH5499
_publ_contact_author_name     'Kant, Rajni'
_publ_contact_author_address
;
Post-Graduate Department of Physics & Electronics,
University of Jammu,
Jammu Tawi 180 006,
India
;
_publ_contact_author_email     'rkvk.paper11@gmail.com'
_publ_contact_author_fax     '+911912432051'
_publ_contact_author_phone     '+919419194375'
_publ_section_title
;
2-(Methoxyimino)-2-{2-[(2-methylphenoxy)methyl]phenyl}acetohydrazide
;
loop_
    _publ_author_name
    _publ_author_footnote
    _publ_author_address
    'Rajni Kant' .
;
X-ray Crystallography Laboratory,
Post-Graduate Department of Physics and Electronics,
University of Jammu, Jammu Tawi 180 006, India
;
    'Gupta, Vivek K.' .
;
X-ray Crystallography Laboratory,
Post-Graduate Department of Physics and Electronics,
University of Jammu, Jammu Tawi 180 006, India
;
    'Kapoor, Kamini' .
;
X-ray Crystallography Laboratory,
Post-Graduate Department of Physics and Electronics,
University of Jammu, Jammu Tawi 180 006, India
;
    'Shripanavar, Chetan S. ' .
;
Department of Chemistry, Shivaji University, Kolhapur
416 004, India
;
    'Kaushik Banerjee' .
;
National Research Centre for Grapes, Pune 412 307, India
;
