# Supplementary material for: 2-(Meth­oxy­imino)-2-{2-[(2-methyl­phenoxy)meth­yl]phen­yl}acetohydrazide
Source: Acta Crystallogr Sect E Struct Rep Online. 2012 Jul 10;68(Pt 8):o2426. doi: 10.1107/S160053681203070X (PMC3414344; doi:10.1107/S160053681203070X)
Supplement: Supplementary file 2 [file e-68-o2426-Isup2.hkl]

#
# h,k,l, Fc-squared, Fo-squared, sigma(Fo-squared) and status flag
#
data_I
_shelx_title ' NRL06 in C2/c'
_shelx_refln_list_code          4
_shelx_F_calc_maximum      386.46
_exptl_crystal_F_000      1328.00
_reflns_d_resolution_high  0.8109
 
loop_
 _symmetry_equiv_pos_as_xyz
 'x, y, z'
 '-x, y, -z+1/2'
 'x+1/2, y+1/2, z'
 '-x+1/2, y+1/2, -z+1/2'
 '-x, -y, -z'
 'x, -y, z-1/2'
 '-x+1/2, -y+1/2, -z'
 'x+1/2, -y+1/2, z-1/2'
 
_cell_length_a    21.4015
_cell_length_b    20.7277
_cell_length_c     7.6975
_cell_angle_alpha  90.000
_cell_angle_beta  109.103
_cell_angle_gamma  90.000
 
_shelx_F_squared_multiplier     1.000
 
loop_
 _refln_index_h
 _refln_index_k
 _refln_index_l
 _refln_F_squared_calc
 _refln_F_squared_meas
 _refln_F_squared_sigma
 _refln_observed_status
   4   0   0    65267.39    60062.51    203.98 o
   6   0   0    99865.54    92429.16    255.41 o
   8   0   0       74.06      125.77      5.41 o
  10   0   0     2071.07     1933.25     22.51 o
  12   0   0     1901.35     1971.56     25.31 o
  14   0   0       57.26       51.72     10.80 o
  16   0   0     1117.65     1021.37     23.60 o
  18   0   0     1607.75     1683.88     38.54 o
  20   0   0       79.69       70.31     11.48 o
  22   0   0       16.66        9.18     21.85 o
  24   0   0       54.04       59.02     25.04 o
   5   1   0    16384.23    15977.57     43.59 o
   7   1   0    22077.10    21345.78    108.91 o
   9   1   0      443.31      477.48      7.47 o
  11   1   0      146.55      146.36      4.93 o
  13   1   0     2284.77     2100.54     20.23 o
  15   1   0        5.68        8.73      5.36 o
  17   1   0      850.64      924.20     21.53 o
  19   1   0     1631.27     1559.30     26.79 o
  21   1   0        0.00       20.82      8.41 o
  23   1   0        4.19       24.83     14.01 o
   4   2   0     2551.16     2505.83     12.29 o
   6   2   0     4997.34     5114.71     22.49 o
   8   2   0     7749.23     7690.13     38.18 o
  10   2   0      292.43      321.50      7.28 o
  12   2   0     1826.97     1553.57     17.00 o
  14   2   0     5409.67     5287.38     36.67 o
  16   2   0      603.34      573.80     14.40 o
  18   2   0     1434.16     1379.56     24.67 o
  20   2   0        1.19       17.24      7.83 o
  22   2   0       31.86       31.22     10.06 o
  24   2   0       28.96       62.31     13.63 o
   3   3   0     7103.38     6934.91     36.08 o
   5   3   0    10576.16    10615.88     42.39 o
   7   3   0      586.53      524.65      6.03 o
   9   3   0    16386.16    16499.22     74.49 o
  11   3   0       64.81       78.69      4.38 o
  13   3   0      461.44      478.02     10.08 o
  15   3   0     3238.68     3206.51     30.78 o
  17   3   0      115.41      116.27     10.23 o
  19   3   0      147.14      153.84     10.06 o
  21   3   0      283.32      299.54     16.64 o
  23   3   0       90.80      129.57     12.66 o
   0   4   0     2499.18     2341.28     15.24 o
   2   4   0       66.17       64.95      2.99 o
   4   4   0      280.37      298.71      4.51 o
   6   4   0     2793.98     2946.58     18.32 o
   8   4   0     1613.23     1575.54     12.46 o
  10   4   0     1171.66     1295.15     14.38 o
  12   4   0        0.32        3.53      3.10 o
  14   4   0      101.81       86.04      6.39 o
  16   4   0      154.03      158.91     11.92 o
  18   4   0      455.33      424.20     14.79 o
  20   4   0      189.26      191.98     12.86 o
  22   4   0        3.60       10.86      7.74 o
  24   4   0        6.35       19.43     10.79 o
   1   5   0     1003.79      946.95      6.89 o
   3   5   0     5707.42     5771.22     26.17 o
   5   5   0      910.30      852.13      7.60 o
   7   5   0       56.43       59.88      4.09 o
   9   5   0    16867.78    16704.14     79.29 o
  11   5   0      425.42      384.37      7.75 o
  13   5   0      470.54      498.57     11.33 o
  15   5   0      311.06      277.38      8.99 o
  17   5   0       17.26       13.96      6.58 o
  19   5   0       68.60       57.64      8.00 o
  21   5   0        4.29        4.31      8.86 o
  23   5   0       42.86       49.58     11.20 o
   0   6   0    11954.93    11654.75     66.96 o
   2   6   0     2635.21     2764.91     18.51 o
   4   6   0     2606.76     2305.24     13.17 o
   6   6   0      731.46      796.24      9.14 o
   8   6   0     8687.19     9142.28     55.57 o
  10   6   0      146.81      165.69      6.27 o
  12   6   0        8.23       11.53      4.27 o
  14   6   0      339.79      324.09      9.51 o
  16   6   0        0.28        6.87      8.53 o
  18   6   0       56.68       43.71      7.70 o
  20   6   0       13.42       15.59      9.67 o
  22   6   0        5.40       11.52      8.29 o
  24   6   0      191.81      250.26     18.81 o
   1   7   0     1802.75     1890.57     11.47 o
   3   7   0     3297.17     3210.49     24.85 o
   5   7   0     1827.91     1994.64     13.77 o
   7   7   0     6705.52     7180.20     35.53 o
   9   7   0        0.48       19.02      3.75 o
  11   7   0      171.89      157.88      6.93 o
  13   7   0        5.59       11.92      4.63 o
  15   7   0      143.09      148.83      8.62 o
  17   7   0        2.38        0.31      7.72 o
  19   7   0        0.06        7.20      7.33 o
  21   7   0      269.76      260.72     15.50 o
  23   7   0        7.73       28.65     12.97 o
   0   8   0       33.32       69.19      4.78 o
   2   8   0        3.47        8.79      2.70 o
   4   8   0      268.54      209.08      4.99 o
   6   8   0     1369.20     1345.02     13.29 o
   8   8   0     1077.78     1139.71     16.30 o
  10   8   0     1950.02     1978.27     23.05 o
  12   8   0      454.12      486.47     11.99 o
  14   8   0       75.06       93.42      6.32 o
  16   8   0      148.49      154.82      9.96 o
  18   8   0       23.24       19.98      6.77 o
  20   8   0      207.84      207.86     13.28 o
  22   8   0       26.23       36.30      9.96 o
   1   9   0     1362.58     1491.82     11.60 o
   3   9   0      303.02      271.60      5.54 o
   5   9   0      931.75      903.60     12.11 o
   7   9   0      144.84      140.19      5.26 o
   9   9   0       18.99       48.84      4.14 o
  11   9   0       34.04       26.43      5.72 o
  13   9   0      132.62      120.53      6.85 o
  15   9   0      228.19      248.29     11.91 o
  17   9   0      417.94      404.15     15.58 o
  19   9   0       14.75       20.07      7.98 o
  21   9   0      222.34      228.71     16.48 o
  23   9   0        0.21       15.48     10.67 o
   0  10   0      713.47      676.33     11.41 o
   2  10   0      828.12      830.34      9.22 o
   4  10   0     1362.93     1322.33     12.83 o
   6  10   0        1.23        7.27      2.31 o
   8  10   0      464.85      434.06      8.43 o
  10  10   0       52.54       44.63      5.24 o
  12  10   0      140.17      120.61      7.64 o
  14  10   0      196.77      218.59     10.33 o
  16  10   0      473.47      481.93     16.01 o
  18  10   0        6.24       15.51      8.22 o
  20  10   0      210.08      166.94     14.34 o
  22  10   0       76.94       96.67     12.82 o
   1  11   0     1248.97     1454.83     12.74 o
   3  11   0      571.53      561.56      7.17 o
   5  11   0      195.50      258.26      6.56 o
   7  11   0        4.80       -0.15      3.03 o
   9  11   0      683.27      633.85     10.23 o
  11  11   0      251.91      267.12     10.07 o
  13  11   0       63.99       50.08      8.01 o
  15  11   0     1410.01     1299.23     24.64 o
  17  11   0      234.90      184.96     11.70 o
  19  11   0       81.56       56.80     10.08 o
  21  11   0       55.60       58.29     10.54 o
   0  12   0     2029.68     2279.85     22.52 o
   2  12   0     2361.84     2348.60     16.43 o
   4  12   0        2.57        4.91      3.20 o
   6  12   0      107.62      117.14      5.63 o
   8  12   0      603.45      583.29     11.03 o
  10  12   0      550.41      557.92     12.28 o
  12  12   0      319.39      295.78     14.68 o
  14  12   0        2.55       -3.25      5.59 o
  16  12   0       27.48        7.77      8.92 o
  18  12   0       28.15       25.75      7.42 o
  20  12   0       16.89       33.19      8.69 o
  22  12   0       13.07       23.85      9.62 o
   1  13   0       77.20      103.18      4.33 o
   3  13   0      454.33      540.94      8.50 o
   5  13   0      776.64      870.36     10.80 o
   7  13   0      283.12      263.44      8.24 o
   9  13   0        1.37        1.50      4.19 o
  11  13   0      332.60      331.57     11.79 o
  13  13   0       15.60       22.66      6.60 o
  15  13   0      364.40      317.84     13.72 o
  17  13   0       57.56       59.74      8.41 o
  19  13   0      313.08      282.75     15.15 o
  21  13   0       57.96       74.13     11.41 o
   0  14   0      598.13      658.45     16.37 o
   2  14   0     1228.35     1266.59     13.17 o
   4  14   0      178.39      135.44      4.73 o
   6  14   0       76.65       94.21      5.52 o
   8  14   0     3764.19     3549.94     32.89 o
  10  14   0      227.41      234.60     10.69 o
  12  14   0        2.97        7.98      6.58 o
  14  14   0     1304.66     1282.48     26.80 o
  16  14   0       86.79       57.93      9.21 o
  18  14   0       83.88      105.39     11.89 o
  20  14   0       62.23       66.38     10.71 o
   1  15   0      626.40      616.55      9.93 o
   3  15   0       74.49       69.91      3.59 o
   5  15   0      280.77      260.18      6.08 o
   7  15   0      641.73      667.18     12.38 o
   9  15   0     5177.05     5274.17     47.47 o
  11  15   0      481.16      480.60     15.98 o
  13  15   0     1422.69     1515.14     28.78 o
  15  15   0       32.74       35.18      8.04 o
  17  15   0       88.12      122.49     10.77 o
  19  15   0       57.58       50.50     10.97 o
   0  16   0     3156.49     3089.54     38.70 o
   2  16   0      304.86      297.79      8.22 o
   4  16   0      467.30      451.80      9.70 o
   6  16   0     5959.06     5970.77     37.47 o
   8  16   0      115.84      161.42      8.25 o
  10  16   0     1865.45     1929.34     25.95 o
  12  16   0      673.00      647.62     18.71 o
  14  16   0       41.36       47.69      8.09 o
  16  16   0      138.27      125.67     11.09 o
  18  16   0       91.21      100.30     11.92 o
   1  17   0     2751.42     2819.01     26.52 o
   3  17   0      302.54      266.66      8.93 o
   5  17   0     1184.23     1193.22     17.91 o
   7  17   0     2197.84     2222.07     28.72 o
   9  17   0     2192.29     2201.01     29.74 o
  11  17   0      146.14      160.67     10.86 o
  13  17   0      288.84      326.18     14.78 o
  15  17   0       12.24       17.15      7.85 o
  17  17   0        0.07       11.30      7.76 o
   0  18   0     2465.62     2521.28     41.39 o
   2  18   0       81.35       94.58      6.65 o
   4  18   0      134.48      124.30      7.42 o
   6  18   0      436.97      453.87     13.77 o
   8  18   0        1.14       -2.67      6.53 o
  10  18   0      288.92      302.68     12.53 o
  12  18   0      363.77      392.77     16.32 o
  14  18   0       89.88      107.42     10.83 o
  16  18   0        0.29       10.01      8.35 o
   1  19   0      225.30      252.47     10.13 o
   3  19   0       79.43       68.96      6.86 o
   5  19   0     1091.03     1129.52     21.19 o
   7  19   0        1.59       -3.81      5.85 o
   9  19   0       58.06       59.26      7.30 o
  11  19   0        0.19        1.73      7.06 o
  13  19   0       12.60       18.83      8.00 o
  15  19   0      106.03      100.51     11.29 o
   0  20   0     2933.26     3025.05     57.10 o
   2  20   0       20.20       19.73      5.74 o
   4  20   0        9.43        5.84      5.28 o
   6  20   0      441.68      458.67     14.49 o
   8  20   0       15.02        2.26      6.87 o
  10  20   0       28.88       23.01      7.07 o
  12  20   0        6.78       12.84      7.58 o
  14  20   0       96.82      122.20     11.44 o
   1  21   0      191.38      232.75     12.96 o
   3  21   0      153.57      146.21      9.44 o
   5  21   0      165.81      187.16     10.97 o
   7  21   0       16.01        0.45      6.89 o
   9  21   0       36.49       43.59      7.69 o
  11  21   0       62.60       52.46      8.21 o
  13  21   0        6.43       11.00      7.22 o
   0  22   0      369.84      375.54     22.34 o
   2  22   0       68.50       80.09      8.61 o
   4  22   0        0.09       -3.10      6.52 o
   6  22   0        1.66       -6.84      6.36 o
   8  22   0       53.92       66.27      8.56 o
  10  22   0        2.58        2.80      7.91 o
  12  22   0      121.72      136.36     12.45 o
   1  23   0       84.11       82.15      8.71 o
   3  23   0       81.24       78.84      9.14 o
   5  23   0       25.47       25.53      7.72 o
   7  23   0        8.22        4.56      6.78 o
   9  23   0       21.52       10.67      7.59 o
   0  24   0        6.92       18.79     10.13 o
   2  24   0        4.42        0.89      7.10 o
   4  24   0       46.65       39.58      8.08 o
   6  24   0       72.80       80.32      9.72 o
   8  24   0       35.17       43.61      8.60 o
   1  25   0       59.20       62.87      9.51 o
   3  25   0       18.09       18.94      8.00 o
   5  25   0       25.45       19.22      8.46 o
 -25   1   1       88.41      103.63     15.59 o
 -23   1   1        3.86       13.53      8.96 o
 -21   1   1      382.09      407.14     17.43 o
 -19   1   1      569.59      533.20     18.54 o
 -17   1   1      337.98      314.66     12.24 o
 -15   1   1     1795.65     1793.03     22.83 o
 -13   1   1     3303.88     3172.70     31.01 o
 -11   1   1     5181.63     5350.17     34.14 o
  -9   1   1      107.98      142.41      4.35 o
  -7   1   1    28336.26    27573.14    109.23 o
  -5   1   1    10132.27    10560.61     26.88 o
  -3   1   1     2021.11     1843.61     11.89 o
   3   1   1      254.43      294.58      5.80 o
   5   1   1     6519.28     6259.07     28.60 o
   7   1   1     1316.89     1381.72     10.80 o
   9   1   1       44.87       75.83      3.75 o
  11   1   1      561.43      568.57      9.34 o
  13   1   1        6.44       15.07      4.43 o
  15   1   1     3322.44     3194.58     31.95 o
  17   1   1     1093.77     1059.25     21.28 o
  19   1   1        3.66        0.24      6.95 o
  21   1   1       46.71       53.07     10.26 o
  23   1   1        5.64        1.24      9.77 o
 -24   2   1        1.95       15.20     11.38 o
 -22   2   1        0.26       -7.93     13.42 o
 -20   2   1      489.53      439.45     17.11 o
 -18   2   1        6.13       16.68      9.09 o
 -16   2   1     3779.70     3829.51     36.11 o
 -14   2   1      657.45      644.18     15.49 o
 -12   2   1     5202.26     4720.46     34.62 o
 -10   2   1     8941.21     9475.40     50.39 o
  -8   2   1      201.74      260.40      4.72 o
  -6   2   1    28427.46    27931.53    107.48 o
  -4   2   1      798.30      652.66      6.71 o
  -2   2   1     7682.70     7719.74     47.51 o
   2   2   1     9021.56     8384.01     25.87 o
   4   2   1     1903.30     1923.73     12.18 o
   6   2   1     3096.16     3165.12     18.58 o
   8   2   1      195.44      227.65      4.90 o
  10   2   1       82.02       53.18      4.10 o
  12   2   1      120.18      126.65      5.90 o
  14   2   1     1054.23      985.59     14.55 o
  16   2   1      169.21      183.06      8.51 o
  18   2   1       90.67       83.60      8.09 o
  20   2   1        6.17       12.81      8.64 o
  22   2   1       18.24       22.96     10.08 o
 -25   3   1      143.95      197.73     18.97 o
 -23   3   1      193.06      175.63     15.12 o
 -21   3   1      387.40      350.11     15.95 o
 -19   3   1     2121.54     2075.79     31.23 o
 -17   3   1     1129.97     1055.21     20.58 o
 -15   3   1        9.78       11.66      5.52 o
 -13   3   1     1964.13     1836.12     23.50 o
 -11   3   1      479.13      399.45      9.25 o
  -9   3   1      187.36      188.36      6.10 o
  -7   3   1     2415.97     2491.27     15.01 o
  -5   3   1    24393.53    23681.59     97.52 o
  -3   3   1    28652.10    27528.72     72.00 o
  -1   3   1     1276.62     1334.50      6.12 o
   1   3   1     1933.83     2036.93      8.01 o
   3   3   1      161.63      238.28      6.52 o
   5   3   1     3958.10     3914.46     18.49 o
   7   3   1      784.10      712.03      8.09 o
   9   3   1      220.59      209.14      5.60 o
  11   3   1       76.66       72.94      4.04 o
  13   3   1       98.16       81.65      4.90 o
  15   3   1      243.75      213.13      8.70 o
  17   3   1      345.34      331.36     11.64 o
  19   3   1      127.66       97.46      8.98 o
  21   3   1       51.12       55.28      9.63 o
  23   3   1       75.19      100.19     12.82 o
 -24   4   1      175.88      192.24     17.65 o
 -22   4   1       92.33       92.62     10.33 o
 -20   4   1       47.33       48.05      8.78 o
 -18   4   1      380.66      383.01     13.08 o
 -16   4   1      471.84      529.99     14.27 o
 -14   4   1      694.31      673.05     15.36 o
 -12   4   1      755.69      791.04     14.39 o
 -10   4   1      800.22      840.68     12.61 o
  -8   4   1      597.55      521.75      7.27 o
  -6   4   1     2302.40     2355.34     14.52 o
  -4   4   1    27740.81    26950.15     87.11 o
  -2   4   1    36989.73    36183.78     92.42 o
   0   4   1     5448.64     5099.79     19.86 o
   2   4   1    45546.54    44217.64    128.62 o
   4   4   1       24.97       65.02      2.72 o
   6   4   1       47.91       25.68      2.50 o
   8   4   1     9577.58     9457.72     38.81 o
  10   4   1     1247.38     1173.35     12.72 o
  12   4   1        0.02        4.77      3.06 o
  14   4   1      550.85      482.39     10.90 o
  16   4   1      302.62      276.69     11.00 o
  18   4   1       42.74       42.63      7.18 o
  20   4   1       24.23       24.43      7.60 o
  22   4   1        6.02       13.70      8.43 o
 -25   5   1       30.48       47.40     14.17 o
 -23   5   1       37.00       41.62      9.89 o
 -21   5   1      347.95      342.38     16.23 o
 -19   5   1        0.10        1.59      8.18 o
 -17   5   1      404.38      398.91     12.62 o
 -15   5   1      112.97      127.87      7.69 o
 -13   5   1        7.45        5.23      4.40 o
 -11   5   1      417.34      536.63     11.06 o
  -9   5   1     6481.92     6649.40     45.79 o
  -7   5   1      100.95      149.08      3.96 o
  -5   5   1      211.08      202.08      3.97 o
  -3   5   1      994.83      988.49      8.61 o
  -1   5   1     1360.61     1463.40      9.63 o
   1   5   1     2714.97     2723.28     12.85 o
   3   5   1      180.75      193.80      3.45 o
   5   5   1        5.68       14.63      2.25 o
   7   5   1     2913.02     3336.11     18.79 o
   9   5   1     4297.42     4376.89     24.06 o
  11   5   1      130.51      110.09      5.08 o
  13   5   1        0.00        2.30      4.33 o
  15   5   1      363.65      374.78     12.19 o
  17   5   1      233.00      229.23     11.37 o
  19   5   1       45.59       37.45      7.32 o
  21   5   1       45.88       68.21      9.31 o
  23   5   1       97.30      106.57     13.18 o
 -24   6   1       44.55       54.73     10.35 o
 -22   6   1        0.03       -0.06      7.91 o
 -20   6   1       16.96       19.18      8.40 o
 -18   6   1      188.17      185.06     10.69 o
 -16   6   1       36.69       35.92      5.93 o
 -14   6   1      123.50      131.04      6.59 o
 -12   6   1      903.11     1003.77     16.07 o
 -10   6   1       84.95       61.19      4.64 o
  -8   6   1      576.13      682.42     11.20 o
  -6   6   1      158.19      169.78      4.34 o
  -4   6   1     1551.21     1419.55     10.06 o
  -2   6   1     7656.46     8048.01     43.74 o
   0   6   1      396.59      411.90      4.86 o
   2   6   1     6580.10     6383.59     30.35 o
   4   6   1        5.53        7.97      1.57 o
   6   6   1     1790.49     1879.81     17.66 o
   8   6   1      865.01      747.69     10.95 o
  10   6   1      572.13      646.87     10.12 o
  12   6   1     1534.51     1452.32     16.01 o
  14   6   1      317.68      333.46     10.14 o
  16   6   1      236.63      216.37     12.31 o
  18   6   1       74.05       80.52      8.74 o
  20   6   1       82.22       85.51     10.53 o
  22   6   1       53.85       64.96     10.01 o
 -23   7   1       17.50       25.32      8.71 o
 -21   7   1       34.21       33.40      8.41 o
 -19   7   1       35.95       17.84      6.53 o
 -17   7   1        3.66        1.70      5.66 o
 -15   7   1       67.48       76.43      6.34 o
 -13   7   1      121.90      108.20      5.90 o
 -11   7   1      643.89      576.93     12.10 o
  -9   7   1       28.47       31.18      3.87 o
  -7   7   1      892.57      738.65      8.67 o
  -5   7   1     4114.10     3717.80     21.28 o
  -3   7   1     9760.61    10060.79     71.68 o
  -1   7   1     2903.72     3027.26     16.69 o
   1   7   1      912.18      929.91      7.16 o
   3   7   1     9439.88     9446.50     38.89 o
   5   7   1       95.54       98.45      3.38 o
   7   7   1      459.67      540.60      9.22 o
   9   7   1     2191.97     2196.39     20.72 o
  11   7   1      276.41      257.87     11.68 o
  13   7   1      139.72      141.00      8.77 o
  15   7   1        0.33        4.80      5.26 o
  17   7   1      245.76      234.33     12.96 o
  19   7   1       48.82       52.69      8.57 o
  21   7   1       71.84       63.86     10.27 o
 -24   8   1       16.21       12.37      8.91 o
 -22   8   1       31.15       46.41      9.86 o
 -20   8   1      346.26      268.37     13.49 o
 -18   8   1       90.39       69.58      7.43 o
 -16   8   1       42.93       31.56      6.05 o
 -14   8   1      308.29      318.27     12.31 o
 -12   8   1      901.17      911.99     16.62 o
 -10   8   1     1398.51     1418.90     18.47 o
  -8   8   1      145.56      165.72      6.04 o
  -6   8   1     1139.45     1140.60     11.82 o
  -4   8   1     8790.09     8795.17     50.37 o
  -2   8   1     2852.23     2971.86     15.91 o
   0   8   1     2011.52     2067.52     12.29 o
   2   8   1     6699.28     7046.40     36.37 o
   4   8   1    12034.68    11895.36     62.12 o
   6   8   1      355.75      373.86      7.21 o
   8   8   1     2632.24     2748.34     21.93 o
  10   8   1     1768.22     1584.80     20.83 o
  12   8   1        7.80       13.46      7.12 o
  14   8   1      125.55      139.01      8.70 o
  16   8   1      595.65      553.89     16.72 o
  18   8   1        6.54       24.03      7.08 o
  20   8   1       27.98       22.63      7.71 o
  22   8   1       28.90       46.47     12.26 o
 -23   9   1        0.12        0.70      9.78 o
 -21   9   1      178.86      161.75     13.14 o
 -19   9   1        5.57        3.41      8.38 o
 -17   9   1      230.60      212.49     10.81 o
 -15   9   1        0.47       -0.47      7.67 o
 -13   9   1       41.51       46.51      6.60 o
 -11   9   1      972.25      913.45     15.14 o
  -9   9   1      359.33      385.23      9.84 o
  -7   9   1      486.35      477.51      8.48 o
  -5   9   1      515.39      530.02      9.22 o
  -3   9   1     6212.17     6558.93     38.16 o
  -1   9   1      381.80      431.94      5.94 o
   1   9   1      335.08      295.69      5.14 o
   3   9   1     5670.05     5809.72     29.36 o
   5   9   1      863.25      748.11     10.17 o
   7   9   1      783.67      767.64     11.33 o
   9   9   1     4020.70     3931.49     31.15 o
  11   9   1     1006.40      921.40     16.93 o
  13   9   1      368.84      358.38     14.24 o
  15   9   1      664.14      586.30     16.82 o
  17   9   1       16.56       30.01      7.14 o
  19   9   1       21.49       36.31      8.80 o
  21   9   1        2.58       37.19     10.91 o
 -22  10   1       58.38       58.67     10.94 o
 -20  10   1        0.07       19.37      7.95 o
 -18  10   1      222.01      170.57     11.96 o
 -16  10   1       54.93       34.97      6.95 o
 -14  10   1       67.53       88.50      6.59 o
 -12  10   1       92.65       89.94      5.68 o
 -10  10   1      163.47      167.04      9.24 o
  -8  10   1      146.98      178.80      6.47 o
  -6  10   1       23.66       35.06      2.76 o
  -4  10   1        0.70        3.37      2.43 o
  -2  10   1     3656.39     3611.03     28.58 o
   0  10   1     6987.36     7239.10     40.23 o
   2  10   1      278.77      300.83      5.30 o
   4  10   1     2862.83     3135.75     21.87 o
   6  10   1        3.84        8.79      2.32 o
   8  10   1      741.81      686.71     11.76 o
  10  10   1      684.62      697.20     13.64 o
  12  10   1       69.52       79.25      9.16 o
  14  10   1        9.08       15.18      8.90 o
  16  10   1      363.31      345.61     13.43 o
  18  10   1       39.96       33.79      7.99 o
  20  10   1       28.86       18.47      9.18 o
 -23  11   1        0.91       18.83     12.08 o
 -21  11   1        1.80       15.80      8.02 o
 -19  11   1      157.62      133.02     11.40 o
 -17  11   1       36.46       22.05      7.25 o
 -15  11   1       34.39       36.69      5.67 o
 -13  11   1       87.59       68.03      8.28 o
 -11  11   1      300.63      317.88      9.32 o
  -9  11   1      516.79      516.33     10.83 o
  -7  11   1      482.27      441.08      7.62 o
  -5  11   1      179.78      160.09      5.16 o
  -3  11   1     2171.83     2172.57     18.40 o
  -1  11   1      477.87      479.81      7.87 o
   1  11   1     5838.13     6242.18     38.74 o
   3  11   1       18.53        7.44      2.48 o
   5  11   1      886.87      879.15     12.14 o
   7  11   1      511.87      402.43      8.99 o
   9  11   1      333.60      304.72      9.15 o
  11  11   1      108.11      119.66      7.57 o
  13  11   1      211.98      211.49     10.22 o
  15  11   1       76.44       86.99      9.17 o
  17  11   1        1.74       14.88      7.51 o
  19  11   1      291.91      306.12     16.58 o
  21  11   1       15.61       26.98     10.49 o
 -22  12   1       14.11       27.76      9.62 o
 -20  12   1        4.40        8.63      8.92 o
 -18  12   1       14.43       19.29      7.77 o
 -16  12   1       64.36       46.77     10.79 o
 -14  12   1      225.94      238.00     11.00 o
 -12  12   1      592.98      554.86     14.92 o
 -10  12   1        2.06       10.51      5.47 o
  -8  12   1      689.45      614.61     10.42 o
  -6  12   1      902.57      923.31     13.07 o
  -4  12   1      106.43       95.32      3.84 o
  -2  12   1       57.68       38.05      3.18 o
   0  12   1     4221.85     4502.84     25.32 o
   2  12   1      278.28      248.01      5.50 o
   4  12   1     1178.92     1153.52     14.52 o
   6  12   1      246.75      264.01      7.32 o
   8  12   1     1830.36     1778.63     19.86 o
  10  12   1       18.31        6.73      4.55 o
  12  12   1       49.51       42.75      5.87 o
  14  12   1      653.91      615.53     15.84 o
  16  12   1        0.15       11.36      7.44 o
  18  12   1      513.02      529.23     19.68 o
  20  12   1        1.73        5.12      8.11 o
 -21  13   1       33.11       50.70     12.97 o
 -19  13   1       52.72       59.18      8.27 o
 -17  13   1      140.36      126.96     14.35 o
 -15  13   1      176.08      184.87     11.10 o
 -13  13   1       72.05       91.01      7.30 o
 -11  13   1      151.76      181.51      8.96 o
  -9  13   1      753.42      735.64     13.15 o
  -7  13   1      457.68      454.60      8.95 o
  -5  13   1       14.38        4.58      2.62 o
  -3  13   1     1250.20     1216.39     13.03 o
  -1  13   1     2131.76     2107.33     18.23 o
   1  13   1      465.32      408.22      8.36 o
   3  13   1     2274.44     2204.23     15.24 o
   5  13   1      225.10      224.71      6.93 o
   7  13   1       16.10       23.11      4.46 o
   9  13   1       97.33       92.38      6.52 o
  11  13   1       10.12        5.45      5.17 o
  13  13   1       81.88       74.22      7.31 o
  15  13   1       45.04       39.21      7.37 o
  17  13   1      125.29      147.02     11.19 o
  19  13   1       25.64       45.78      9.60 o
 -20  14   1        4.88       18.76     10.89 o
 -18  14   1        5.18       11.21      9.13 o
 -16  14   1        9.44       17.23      8.00 o
 -14  14   1     1017.37     1039.05     23.57 o
 -12  14   1      415.41      431.16     13.39 o
 -10  14   1      111.43      123.13      7.58 o
  -8  14   1     1029.45      980.01     12.51 o
  -6  14   1       26.16       20.93      3.28 o
  -4  14   1     1872.38     1894.18     19.51 o
  -2  14   1     1039.79     1131.23     14.24 o
   0  14   1      876.12      889.93     12.25 o
   2  14   1     1036.86     1041.41     11.84 o
   4  14   1      820.77      776.98     10.48 o
   6  14   1      207.75      181.86      6.62 o
   8  14   1       13.86       24.38      6.21 o
  10  14   1      128.81      127.53      7.70 o
  12  14   1      374.03      331.31     12.52 o
  14  14   1      482.51      451.91     14.92 o
  16  14   1      251.48      260.29     13.50 o
  18  14   1       66.78       49.33      9.53 o
 -19  15   1       49.51       54.85     11.03 o
 -17  15   1      259.39      280.35     13.73 o
 -15  15   1      554.63      578.46     18.10 o
 -13  15   1      169.25      190.05     10.81 o
 -11  15   1        0.09       13.59      5.64 o
  -9  15   1     2543.37     2515.82     28.67 o
  -7  15   1      462.21      431.57     10.20 o
  -5  15   1      240.99      237.73      6.07 o
  -3  15   1      162.07      144.00      5.41 o
  -1  15   1      474.63      500.12     10.20 o
   1  15   1       62.38       64.12      4.26 o
   3  15   1     3521.47     3457.41     23.59 o
   5  15   1      175.51      176.22      6.82 o
   7  15   1      422.92      439.86     12.67 o
   9  15   1     4263.29     4206.69     40.46 o
  11  15   1        6.66       -2.67      6.04 o
  13  15   1       35.98       35.12      6.75 o
  15  15   1       34.95       26.11      8.06 o
  17  15   1       36.17       35.31      8.94 o
  19  15   1        1.69        0.37      9.53 o
 -20  16   1      118.56      144.48     15.81 o
 -18  16   1       80.08      101.44     12.09 o
 -16  16   1      230.35      242.38     14.18 o
 -14  16   1      235.04      280.67     12.98 o
 -12  16   1       41.49       45.03      6.61 o
 -10  16   1      527.74      527.31     14.37 o
  -8  16   1     1090.76     1078.74     16.53 o
  -6  16   1      113.52      104.52      4.88 o
  -4  16   1      522.83      485.96     12.63 o
  -2  16   1      554.43      563.20     11.07 o
   0  16   1      168.09      181.30      6.57 o
   2  16   1     1493.26     1461.85     18.04 o
   4  16   1       52.35       45.32      5.24 o
   6  16   1      145.87      166.60      8.07 o
   8  16   1     1653.15     1586.61     23.42 o
  10  16   1       67.51       57.48      6.62 o
  12  16   1        2.53       -1.59      6.54 o
  14  16   1       41.54       30.83      6.45 o
  16  16   1        8.62       14.66      7.39 o
  18  16   1        2.67       11.83      8.95 o
 -19  17   1       74.24       89.44     12.27 o
 -17  17   1      136.57      146.47     12.99 o
 -15  17   1       44.30       41.45      9.36 o
 -13  17   1      135.08      154.75     12.54 o
 -11  17   1      149.52      151.01     10.39 o
  -9  17   1       37.04       32.80      6.69 o
  -7  17   1      502.36      529.50     14.65 o
  -5  17   1     1903.21     1907.21     24.95 o
  -3  17   1      455.53      462.56     11.51 o
  -1  17   1      138.99      141.02      7.60 o
   1  17   1     2481.42     2571.01     24.74 o
   3  17   1      165.61      150.79      7.24 o
   5  17   1     2366.74     2409.48     26.75 o
   7  17   1      371.26      376.82     11.52 o
   9  17   1       38.12       36.71      6.65 o
  11  17   1      179.41      195.41     10.83 o
  13  17   1        7.21        4.51      6.76 o
  15  17   1        5.04        5.66      8.24 o
  17  17   1       17.66       22.02     11.54 o
 -18  18   1      149.38      146.59     13.82 o
 -16  18   1      228.97      257.86     16.54 o
 -14  18   1       37.15       65.32     10.40 o
 -12  18   1      567.60      650.13     21.59 o
 -10  18   1     1341.93     1401.81     29.42 o
  -8  18   1      149.69      137.52     10.12 o
  -6  18   1     6571.32     6861.53     59.36 o
  -4  18   1      626.18      619.62     14.86 o
  -2  18   1      149.77      120.52      7.50 o
   0  18   1     1489.61     1428.41     20.40 o
   2  18   1       73.21       69.80      6.53 o
   4  18   1      794.38      824.00     15.17 o
   6  18   1     1292.49     1261.47     21.57 o
   8  18   1       22.33       10.34      5.80 o
  10  18   1        0.20        3.00      5.92 o
  12  18   1       82.07       98.83      9.63 o
  14  18   1       15.03       14.86      7.47 o
  16  18   1       16.56       34.26      9.73 o
 -17  19   1       55.72       55.67     10.83 o
 -15  19   1      156.85      167.86     14.37 o
 -13  19   1     1310.39     1408.96     33.14 o
 -11  19   1     1030.70     1036.40     25.90 o
  -9  19   1       21.93       21.36      7.33 o
  -7  19   1     3245.84     3403.86     39.94 o
  -5  19   1      475.75      498.12     14.48 o
  -3  19   1       11.65      -11.14      7.43 o
  -1  19   1      721.20      700.13     16.43 o
   1  19   1      628.02      619.97     13.98 o
   3  19   1      279.81      276.22     10.71 o
   5  19   1      574.22      640.85     15.76 o
   7  19   1       50.00       48.60      6.53 o
   9  19   1      204.85      221.75     12.42 o
  11  19   1      583.62      593.36     19.27 o
  13  19   1      126.38      150.04     11.81 o
  15  19   1        1.12        7.88      9.36 o
 -16  20   1        2.82       25.28      9.28 o
 -14  20   1       45.27       63.56     10.20 o
 -12  20   1      325.19      361.23     16.65 o
 -10  20   1       16.43       14.52      8.56 o
  -8  20   1       50.10       37.80      7.66 o
  -6  20   1        0.10        2.85      5.94 o
  -4  20   1        2.69       -1.72      5.66 o
  -2  20   1       19.77        4.51      5.42 o
   0  20   1       26.07       21.62      6.35 o
   2  20   1      517.02      516.33     16.25 o
   4  20   1        6.90       13.63      5.75 o
   6  20   1      105.05      100.49      7.86 o
   8  20   1      395.16      403.02     14.93 o
  10  20   1       53.02       58.38      7.35 o
  12  20   1      325.89      362.96     16.14 o
  14  20   1       82.34      115.18     12.96 o
 -13  21   1        0.60        2.62      7.97 o
 -11  21   1       54.29       41.15      9.85 o
  -9  21   1        0.07       -9.16      7.05 o
  -7  21   1      185.72      187.73     10.56 o
  -5  21   1       20.91       22.84      5.76 o
  -3  21   1        0.09       -2.54      5.31 o
  -1  21   1        1.74       -9.78      6.52 o
   1  21   1       18.74       28.25      7.00 o
   3  21   1       24.75       29.52      7.34 o
   5  21   1        5.13        8.04      6.25 o
   7  21   1      525.62      572.01     18.45 o
   9  21   1       27.03       38.26      7.73 o
  11  21   1      117.76      124.97     11.66 o
  13  21   1        0.08       11.02      8.86 o
 -12  22   1       41.09       55.59      8.93 o
 -10  22   1        0.02       -4.65      7.57 o
  -8  22   1       10.83        4.28      7.21 o
  -6  22   1       10.06        9.71      6.20 o
  -4  22   1      124.39      116.82      9.85 o
  -2  22   1       43.25       23.65      6.43 o
   0  22   1       21.93       20.62      6.44 o
   2  22   1      673.71      708.71     19.95 o
   4  22   1      105.21      106.20      9.09 o
   6  22   1       85.67       99.24      9.16 o
   8  22   1       14.66       20.82      7.22 o
  10  22   1       33.31       39.12      8.89 o
 -11  23   1       70.67       71.14     10.14 o
  -9  23   1       74.96       98.27     11.22 o
  -7  23   1        7.02        2.89      7.88 o
  -5  23   1       96.23      120.40     11.72 o
  -3  23   1        6.53        1.87      7.23 o
  -1  23   1       48.52       56.33      8.27 o
   1  23   1       61.68       52.50      8.35 o
   3  23   1      103.11      102.48      9.90 o
   5  23   1       14.64       25.17      7.43 o
   7  23   1        0.54       16.25      9.57 o
   9  23   1        4.10        1.47      7.98 o
  -8  24   1        5.31       15.81      8.99 o
  -6  24   1       99.01      127.83     11.87 o
  -4  24   1      264.48      310.86     16.73 o
  -2  24   1      127.10      170.26     12.97 o
   0  24   1        0.00        1.15      8.16 o
   2  24   1      309.43      390.44     17.44 o
   4  24   1        0.74        1.68      7.10 o
   6  24   1        4.08       11.45      7.95 o
  -5  25   1        0.05        2.47      8.38 o
  -3  25   1       50.45       50.82      9.17 o
  -1  25   1        1.05        7.94      8.53 o
   1  25   1        6.23       10.86      8.25 o
   3  25   1      119.85      159.82     12.22 o
 -26   0   2        6.01       27.72     16.48 o
 -24   0   2      209.24      203.60     24.28 o
 -22   0   2        8.35       28.16     15.96 o
 -20   0   2      130.21      205.18     27.26 o
 -18   0   2      504.63      549.22     32.28 o
 -16   0   2      337.72      356.60     11.62 o
 -14   0   2        7.96       14.31      4.97 o
 -12   0   2     3182.70     3011.96     28.81 o
 -10   0   2     5063.54     5256.46     39.05 o
  -8   0   2       36.08       31.69      2.78 o
  -6   0   2      621.75      763.98      8.64 o
  -4   0   2      250.47      183.78      3.71 o
  -2   0   2   149347.91   136719.22    394.41 o
   0   0   2     1784.57     1566.32     10.17 o
   2   0   2     4033.00     3847.51     27.99 o
   4   0   2     7266.63     7344.43     43.87 o
   6   0   2       45.97       20.85      3.50 o
   8   0   2       20.73       20.76      4.62 o
  10   0   2       67.34       59.00      8.06 o
  12   0   2      347.17      402.09     15.21 o
  14   0   2      170.99      143.10     10.20 o
  16   0   2      884.16      819.67     27.38 o
  18   0   2        0.65       11.81      9.98 o
  20   0   2        6.82       34.49     12.40 o
  22   0   2        3.51       12.96     13.90 o
 -25   1   2        0.63       21.15     10.72 o
 -23   1   2      187.03      196.86     15.02 o
 -21   1   2      789.19      781.25     21.99 o
 -19   1   2     1053.19     1170.29     23.96 o
 -17   1   2      480.04      491.01     12.95 o
 -15   1   2     1028.50     1032.90     16.71 o
 -13   1   2     1179.17     1175.38     14.19 o
 -11   1   2     4606.21     4341.91     24.36 o
  -9   1   2      467.31      490.88      6.78 o
  -7   1   2      295.27      254.33      4.22 o
  -5   1   2    47391.28    45235.77    123.82 o
  -3   1   2     4135.94     4381.84     15.83 o
  -1   1   2     2610.85     2545.10     11.14 o
   1   1   2     4059.05     3789.26     19.36 o
   3   1   2      260.77      251.56      3.73 o
   5   1   2     1079.09     1256.06     11.31 o
   7   1   2       28.79       44.42      4.10 o
   9   1   2        2.80       16.27      5.04 o
  11   1   2       84.48       81.14      7.45 o
  13   1   2       76.15       69.60      8.32 o
  15   1   2      114.97      134.57      9.17 o
  17   1   2      302.98      266.92     12.68 o
  19   1   2        3.39       16.18      7.93 o
  21   1   2        5.89       37.93      9.53 o
 -26   2   2       43.28       73.29     14.08 o
 -24   2   2      268.16      313.89     16.36 o
 -22   2   2      281.66      305.75     13.33 o
 -20   2   2      470.94      531.78     17.16 o
 -18   2   2      215.72      222.88     15.09 o
 -16   2   2      308.59      351.02     13.01 o
 -14   2   2       37.39       57.43      5.58 o
 -12   2   2       51.73       87.29      6.11 o
 -10   2   2        3.39        4.39      4.03 o
  -8   2   2      304.94      352.63      5.37 o
  -6   2   2      636.27      684.88      5.69 o
  -4   2   2    16939.88    16119.89     58.24 o
  -2   2   2    14247.40    14450.11     53.17 o
   0   2   2      375.79      285.83      3.13 o
   2   2   2     2065.97     1850.05      9.24 o
   4   2   2      168.12      201.92      3.94 o
   6   2   2      414.62      427.58      7.43 o
   8   2   2     4408.62     4538.12     26.30 o
  10   2   2      278.84      271.56      6.63 o
  12   2   2      636.85      606.00     13.88 o
  14   2   2     1557.19     1509.55     19.90 o
  16   2   2      473.48      490.60     14.48 o
  18   2   2       33.71       40.79      8.51 o
  20   2   2       34.39       36.39      7.29 o
  22   2   2       15.35       32.26     10.70 o
 -25   3   2        6.92       30.34     11.30 o
 -23   3   2      101.78      121.83     13.30 o
 -21   3   2      213.45      239.69     11.64 o
 -19   3   2      175.32      215.53     17.17 o
 -17   3   2      208.41      220.14     14.34 o
 -15   3   2      556.95      585.16     15.75 o
 -13   3   2      181.48      177.86      6.75 o
 -11   3   2     7730.38     7429.05     35.62 o
  -9   3   2       69.04       80.06      3.21 o
  -7   3   2     4834.34     4827.86     20.74 o
  -5   3   2     1943.42     1803.65      9.49 o
  -3   3   2    10118.17     9935.52     34.46 o
  -1   3   2    18647.54    18417.03     59.14 o
   1   3   2      206.24      199.09      2.95 o
   3   3   2     5341.10     5508.02     26.56 o
   5   3   2      669.05      646.47      7.47 o
   7   3   2      516.76      570.55      9.04 o
   9   3   2     1222.31     1211.84     14.76 o
  11   3   2      208.70      197.97      6.46 o
  13   3   2      663.46      676.72     13.32 o
  15   3   2     1440.75     1446.53     22.25 o
  17   3   2      226.01      224.51     11.61 o
  19   3   2        0.42        6.61      6.90 o
  21   3   2       58.89       66.05      9.40 o
 -24   4   2      163.57      175.84     12.29 o
 -22   4   2      306.65      350.23     15.00 o
 -20   4   2      252.06      223.01     10.94 o
 -18   4   2       62.97       52.59     10.49 o
 -16   4   2      572.66      572.40     19.75 o
 -14   4   2      418.79      433.35     12.05 o
 -12   4   2      116.60      144.67      6.36 o
 -10   4   2      215.70      227.03      5.35 o
  -8   4   2      352.41      316.02      5.26 o
  -6   4   2      307.64      331.47      4.16 o
  -4   4   2    53613.55    52908.28    148.49 o
  -2   4   2      337.62      423.96      4.18 o
   0   4   2     7189.81     7345.13     28.47 o
   2   4   2    16184.04    16803.68     62.13 o
   4   4   2     1318.07     1429.17     10.50 o
   6   4   2      419.56      514.22      7.66 o
   8   4   2      934.32      916.84     11.54 o
  10   4   2      395.47      394.28      7.64 o
  12   4   2     2092.91     2015.82     22.78 o
  14   4   2      131.13      153.21      8.22 o
  16   4   2      552.83      510.18     14.23 o
  18   4   2       20.75       26.56      6.83 o
  20   4   2       38.39       62.00      9.52 o
  22   4   2        0.09       17.42      9.66 o
 -25   5   2        3.33       27.59      8.50 o
 -23   5   2        0.28       11.29      7.96 o
 -21   5   2      668.19      670.14     20.40 o
 -19   5   2        2.45       16.45      8.99 o
 -17   5   2      303.00      320.72     15.58 o
 -15   5   2      808.77      843.42     19.77 o
 -13   5   2      198.18      178.06      9.53 o
 -11   5   2      688.88      746.11     11.11 o
  -9   5   2      758.18      739.81      8.98 o
  -7   5   2     5084.95     5005.79     19.70 o
  -5   5   2        0.37        7.10      1.45 o
  -3   5   2      377.75      485.55      4.73 o
  -1   5   2     3828.49     3821.94     17.53 o
   1   5   2     4898.08     5132.60     21.28 o
   3   5   2     4617.99     4566.47     20.35 o
   5   5   2      460.71      526.16      7.62 o
   7   5   2     6086.15     6217.71     31.90 o
   9   5   2        9.09        6.99      2.40 o
  11   5   2      104.30      124.51      6.48 o
  13   5   2      117.88      145.46      7.20 o
  15   5   2       41.47       46.83      5.96 o
  17   5   2       26.38       29.92      6.54 o
  19   5   2       15.68       29.24      7.99 o
  21   5   2       49.51       55.06     11.45 o
 -24   6   2        4.77       20.52      8.06 o
 -22   6   2       54.73       52.28      9.17 o
 -20   6   2       45.13       42.87      7.38 o
 -18   6   2      568.66      571.91     15.18 o
 -16   6   2      111.38      126.97     10.35 o
 -14   6   2      151.48      160.04      9.49 o
 -12   6   2     3575.20     3462.96     23.62 o
 -10   6   2     1712.75     1601.21     12.88 o
  -8   6   2       36.85       33.70      2.05 o
  -6   6   2     3344.23     3376.51     15.87 o
  -4   6   2      737.39      663.33      5.99 o
  -2   6   2     1638.40     1665.34     10.24 o
   0   6   2      686.57      661.09      5.96 o
   2   6   2      476.26      474.65      5.40 o
   4   6   2      400.91      468.86      6.35 o
   6   6   2     1328.48     1379.15     13.83 o
   8   6   2        1.05        5.51      4.93 o
  10   6   2        2.49        5.67      4.77 o
  12   6   2        0.23       -2.90      4.40 o
  14   6   2       63.56       67.70      6.83 o
  16   6   2        2.18       -2.85      6.35 o
  18   6   2       57.99       62.10      8.67 o
  20   6   2      121.92      126.22     10.98 o
 -25   7   2        7.68       24.55      8.58 o
 -23   7   2       41.47       38.00      8.05 o
 -21   7   2      188.60      177.11     11.68 o
 -19   7   2      466.63      493.02     15.47 o
 -17   7   2      170.06      183.67     10.57 o
 -15   7   2      457.71      434.13     12.64 o
 -13   7   2      101.40       96.44      7.76 o
 -11   7   2      628.06      756.91     10.36 o
  -9   7   2       41.34       49.28      2.72 o
  -7   7   2     1889.49     1957.38     12.58 o
  -5   7   2     3169.41     3119.98     18.86 o
  -3   7   2     9047.33     9065.93     40.48 o
  -1   7   2       11.79       13.16      1.34 o
   1   7   2      280.38      338.52      4.98 o
   3   7   2     5597.67     5759.73     31.87 o
   5   7   2     3145.69     3326.98     19.59 o
   7   7   2      769.78      818.20     11.39 o
   9   7   2      412.49      389.38      9.00 o
  11   7   2     2119.68     2061.48     22.84 o
  13   7   2       19.99       17.89      8.34 o
  15   7   2       58.56       49.97      6.03 o
  17   7   2      145.24      151.11     10.03 o
  19   7   2        0.36        1.34      8.23 o
  21   7   2       70.96      109.47     14.37 o
 -24   8   2       50.70       66.57     10.06 o
 -22   8   2       77.10       70.12      9.46 o
 -20   8   2       30.03       18.58      7.99 o
 -18   8   2      146.08      136.88      8.88 o
 -16   8   2        8.66       21.98      8.84 o
 -14   8   2      111.80      125.87      6.83 o
 -12   8   2     2476.42     2471.79     21.63 o
 -10   8   2      288.96      222.45      5.69 o
  -8   8   2      113.30      112.76      3.52 o
  -6   8   2     1161.87     1095.83      9.71 o
  -4   8   2       35.77       39.61      2.31 o
  -2   8   2      769.12      836.05      7.75 o
   0   8   2      588.29      581.79      6.68 o
   2   8   2      409.12      408.57      6.14 o
   4   8   2      162.89      247.05      5.50 o
   6   8   2     4578.58     4937.85     26.98 o
   8   8   2       36.02       35.08      5.13 o
  10   8   2       61.82       64.64      5.14 o
  12   8   2      822.67      765.08     14.33 o
  14   8   2        3.41        4.18      7.57 o
  16   8   2       14.56        6.63      8.97 o
  18   8   2        1.69       12.82     10.91 o
  20   8   2        0.49       10.28      9.21 o
 -23   9   2       12.36        7.69      8.87 o
 -21   9   2       11.55       20.92      7.65 o
 -19   9   2        1.06        6.65      6.53 o
 -17   9   2        4.70        8.32      7.23 o
 -15   9   2       54.09       53.07      8.58 o
 -13   9   2      718.34      710.75     10.85 o
 -11   9   2        0.04        2.20      2.49 o
  -9   9   2      344.72      349.21      7.17 o
  -7   9   2     2077.87     2141.85     16.61 o
  -5   9   2     1911.38     2042.02     14.61 o
  -3   9   2     3976.71     4803.54     22.86 o
  -1   9   2     2803.56     2842.09     16.25 o
   1   9   2     3367.41     3595.37     20.43 o
   3   9   2     4962.44     5170.68     28.72 o
   5   9   2      474.00      540.91      9.43 o
   7   9   2       71.37       98.22      5.67 o
   9   9   2      170.71      187.20      6.74 o
  11   9   2       16.99       27.68      6.13 o
  13   9   2       65.33       55.55      5.75 o
  15   9   2      194.68      172.52     10.69 o
  17   9   2        1.08        0.81      6.97 o
  19   9   2        2.62       14.69      8.35 o
 -24  10   2        1.92       21.60     10.54 o
 -22  10   2       33.64       24.30      8.84 o
 -20  10   2       26.30       22.36      8.53 o
 -18  10   2      101.93      113.32      8.83 o
 -16  10   2      476.31      453.93     14.39 o
 -14  10   2        7.42       12.09      4.37 o
 -12  10   2     3543.06     3613.59     25.31 o
 -10  10   2      377.56      369.75      8.03 o
  -8  10   2     4188.27     4178.08     29.46 o
  -6  10   2     6570.31     6638.22     31.29 o
  -4  10   2       35.36       16.94      2.10 o
  -2  10   2     5618.51     6022.58     26.97 o
   0  10   2     3212.76     3621.51     24.89 o
   2  10   2      679.10      746.00      9.38 o
   4  10   2      188.49      215.65      6.49 o
   6  10   2      111.76      138.20      5.31 o
   8  10   2       70.92       91.43      7.96 o
  10  10   2       17.33        9.72      3.90 o
  12  10   2      167.13      163.11      8.20 o
  14  10   2       19.99       42.08      6.65 o
  16  10   2       18.99       29.29      6.39 o
  18  10   2       22.02       20.02      8.11 o
  20  10   2       56.22      104.94     14.73 o
 -23  11   2        1.63       17.61      7.92 o
 -21  11   2       15.73       19.44      7.90 o
 -19  11   2      303.71      270.70     14.09 o
 -17  11   2       24.89       25.78      9.04 o
 -15  11   2       34.73       23.73      5.99 o
 -13  11   2     1191.43     1143.86     15.64 o
 -11  11   2        7.96       21.63      3.33 o
  -9  11   2     1446.62     1415.48     17.05 o
  -7  11   2      252.82      257.79      7.02 o
  -5  11   2       30.68       38.89      3.17 o
  -3  11   2      920.27      943.90     10.63 o
  -1  11   2       10.85       19.27      2.43 o
   1  11   2      369.51      410.53      6.91 o
   3  11   2     2216.68     2243.44     17.52 o
   5  11   2       84.05       72.82      4.46 o
   7  11   2       21.25       16.87      4.96 o
   9  11   2      201.06      178.31      7.15 o
  11  11   2       93.54       87.25      6.69 o
  13  11   2      327.80      314.74     11.82 o
  15  11   2      120.65      121.35      9.22 o
  17  11   2        7.18       10.79      7.32 o
  19  11   2        0.33        4.54      7.99 o
 -22  12   2       19.07       33.78     10.40 o
 -20  12   2       30.41       26.19      6.96 o
 -18  12   2        0.53        5.03      6.88 o
 -16  12   2       11.34        8.90      6.50 o
 -14  12   2      125.81      109.85      7.28 o
 -12  12   2      924.55      981.90     16.22 o
 -10  12   2      643.34      591.25     11.86 o
  -8  12   2      479.36      468.07      9.39 o
  -6  12   2       93.33       83.98      4.90 o
  -4  12   2      540.00      536.48      8.06 o
  -2  12   2        2.61       -2.58      2.38 o
   0  12   2      645.91      686.24      9.72 o
   2  12   2      654.74      641.29      9.11 o
   4  12   2        4.63        7.53      3.31 o
   6  12   2     4059.39     3974.17     29.22 o
   8  12   2       55.72       60.56      6.96 o
  10  12   2      233.90      270.64     10.17 o
  12  12   2      170.66      167.18      8.67 o
  14  12   2      110.00       82.68      7.59 o
  16  12   2        0.04        3.27      6.96 o
  18  12   2       49.52       60.93      9.10 o
 -21  13   2        6.15       12.06      7.55 o
 -19  13   2        8.17       11.25      7.25 o
 -17  13   2       26.06       26.15      6.91 o
 -15  13   2      104.73       96.04      8.51 o
 -13  13   2      385.44      343.40     12.65 o
 -11  13   2      135.67      139.31      7.13 o
  -9  13   2      811.65      767.71     14.05 o
  -7  13   2      570.91      555.86     11.77 o
  -5  13   2      484.84      495.20      9.48 o
  -3  13   2        2.82        7.36      4.08 o
  -1  13   2      320.82      311.81      6.59 o
   1  13   2       92.36       79.98      3.80 o
   3  13   2     2717.88     2697.09     20.64 o
   5  13   2      767.25      731.30     13.22 o
   7  13   2      124.79      172.74      7.43 o
   9  13   2      706.12      678.32     14.28 o
  11  13   2      528.43      563.04     14.93 o
  13  13   2        0.01        2.76      5.40 o
  15  13   2       28.42       17.82      6.98 o
  17  13   2        3.38        6.28      7.28 o
  19  13   2       24.87       34.26     16.30 o
 -22  14   2       35.41       45.91      9.59 o
 -20  14   2        5.11       10.21      8.12 o
 -18  14   2       28.98       35.63      7.95 o
 -16  14   2       37.06       29.80      7.61 o
 -14  14   2       13.76       11.74      5.77 o
 -12  14   2        0.00       10.58      5.87 o
 -10  14   2     1195.03     1166.26     19.40 o
  -8  14   2        0.33       -2.68      4.28 o
  -6  14   2       98.92       96.57      4.40 o
  -4  14   2     2360.42     2336.65     18.14 o
  -2  14   2       98.44      111.37      5.49 o
   0  14   2      174.28      158.89      5.13 o
   2  14   2      515.21      543.09      9.67 o
   4  14   2       96.38       79.04      4.41 o
   6  14   2      644.03      610.89     12.57 o
   8  14   2      208.90      188.45      8.24 o
  10  14   2      208.79      236.44      9.77 o
  12  14   2        7.44        3.89      6.20 o
  14  14   2       34.47       25.74      7.22 o
  16  14   2       12.78       10.88      7.77 o
  18  14   2      120.59      142.68     13.10 o
 -21  15   2        1.60       22.52      8.18 o
 -19  15   2       26.62       23.47      7.51 o
 -17  15   2       23.29       38.91      7.89 o
 -15  15   2      251.62      237.06     12.72 o
 -13  15   2      604.66      578.08     17.23 o
 -11  15   2     3520.80     3649.37     38.43 o
  -9  15   2      144.70      128.34      7.06 o
  -7  15   2        1.45       -2.26      3.90 o
  -5  15   2     1648.19     1675.76     18.84 o
  -3  15   2       61.47       46.78      4.40 o
  -1  15   2        0.42       -1.81      4.57 o
   1  15   2     1238.86     1262.60     15.75 o
   3  15   2      727.52      796.12     13.49 o
   5  15   2      886.16      793.04     14.06 o
   7  15   2     1113.15     1136.91     19.61 o
   9  15   2        5.16        9.47      5.61 o
  11  15   2       14.01       12.96      5.95 o
  13  15   2        2.85       -0.21      6.75 o
  15  15   2       10.26        9.73      7.49 o
  17  15   2        7.85       13.69      9.22 o
 -20  16   2      108.62      110.15     12.20 o
 -18  16   2      153.47      194.70     14.43 o
 -16  16   2       36.86       42.64      8.46 o
 -14  16   2       39.97       26.00      6.83 o
 -12  16   2        0.03       -4.48      6.09 o
 -10  16   2      102.75      104.33      7.96 o
  -8  16   2      730.44      696.17     15.26 o
  -6  16   2      169.83      161.71      6.97 o
  -4  16   2       24.43       25.47      4.53 o
  -2  16   2       60.20       54.69      5.56 o
   0  16   2       18.51       21.16      3.61 o
   2  16   2      121.12       86.69      5.24 o
   4  16   2      126.02      109.32      6.65 o
   6  16   2      148.52      129.01      7.66 o
   8  16   2      851.50      862.53     19.44 o
  10  16   2        1.18       -1.04      5.95 o
  12  16   2       67.26       50.66      7.34 o
  14  16   2       42.19       46.14      7.89 o
  16  16   2        6.27       17.49      8.41 o
 -19  17   2        0.00       -3.91      9.16 o
 -17  17   2      576.45      585.19     23.49 o
 -15  17   2      152.69      146.32     12.33 o
 -13  17   2      764.17      794.86     22.81 o
 -11  17   2       41.94       31.92      7.56 o
  -9  17   2       37.57       26.46      7.44 o
  -7  17   2      242.82      227.30     10.13 o
  -5  17   2        6.43       -3.11      4.87 o
  -3  17   2        4.45       -0.78      5.02 o
  -1  17   2        4.24       12.76      3.96 o
   1  17   2        9.76       11.88      4.13 o
   3  17   2      108.49       81.78      5.89 o
   5  17   2      514.18      537.50     13.98 o
   7  17   2      804.62      806.16     17.97 o
   9  17   2      233.81      203.74     10.99 o
  11  17   2       62.60       45.02      7.57 o
  13  17   2        2.22       -4.30      7.68 o
  15  17   2        8.09       15.90      8.96 o
 -18  18   2       45.65       52.11     10.24 o
 -16  18   2       78.65      107.30     11.95 o
 -14  18   2       26.20       38.34      9.05 o
 -12  18   2      563.09      511.55     18.72 o
 -10  18   2        7.46       13.13      6.91 o
  -8  18   2        2.43       11.02      5.83 o
  -6  18   2      172.01      177.22      9.21 o
  -4  18   2       16.40        6.47      4.91 o
  -2  18   2      291.24      296.24     10.98 o
   0  18   2      179.12      194.71      9.41 o
   2  18   2      474.01      467.57     13.17 o
   4  18   2        2.16       -1.09      5.76 o
   6  18   2      116.78      110.43      7.36 o
   8  18   2      124.87      122.22      8.84 o
  10  18   2      311.29      309.74     13.73 o
  12  18   2        6.61        0.98      6.69 o
  14  18   2        1.24      -12.68      8.45 o
 -17  19   2       29.37       51.69      9.93 o
 -15  19   2      202.53      195.57     14.13 o
 -13  19   2        2.10       -4.66      7.49 o
 -11  19   2       71.89       69.07      9.11 o
  -9  19   2      220.08      251.67     13.38 o
  -7  19   2      199.08      206.63     11.18 o
  -5  19   2        1.17       -6.00      5.50 o
  -3  19   2       26.48       17.16      5.73 o
  -1  19   2      168.96      164.33      9.16 o
   1  19   2      198.13      226.83     10.31 o
   3  19   2       76.10       63.70      6.88 o
   5  19   2       81.43       67.97      6.73 o
   7  19   2        5.75       10.96      6.70 o
   9  19   2      452.11      454.96     17.54 o
  11  19   2       11.09       16.02      7.37 o
  13  19   2        0.19       -1.46      8.91 o
 -16  20   2       39.42       34.92      9.10 o
 -14  20   2       40.43       40.86      9.23 o
 -12  20   2       39.27       18.25      9.65 o
 -10  20   2       73.50       57.30      8.29 o
  -8  20   2       44.19       51.40      7.05 o
  -6  20   2        4.61       -5.10      6.16 o
  -4  20   2      384.41      375.03     14.06 o
  -2  20   2      436.78      374.89     13.90 o
   0  20   2       24.96       17.90      5.88 o
   2  20   2      748.51      754.37     20.55 o
   4  20   2       52.78       42.74      6.83 o
   6  20   2        1.16       -8.41      6.84 o
   8  20   2      382.30      411.86     18.40 o
  10  20   2        7.25        8.22      7.98 o
  12  20   2       43.14       46.05      9.89 o
 -15  21   2      106.35      109.64     12.23 o
 -13  21   2       81.53       67.05      9.62 o
 -11  21   2        4.32        0.84      7.96 o
  -9  21   2       96.88       80.02      8.69 o
  -7  21   2       34.03       26.72      6.87 o
  -5  21   2      226.58      222.05     11.58 o
  -3  21   2       69.02       51.26      6.50 o
  -1  21   2       13.28       12.08      6.55 o
   1  21   2        0.52        8.66      6.89 o
   3  21   2      139.38      141.00     10.53 o
   5  21   2       21.42       13.29      6.68 o
   7  21   2        1.57       -0.77      7.16 o
   9  21   2       31.52       10.73      8.47 o
  11  21   2        0.06        4.97      9.00 o
 -12  22   2       28.89       31.10      7.90 o
 -10  22   2        1.01       11.12      7.68 o
  -8  22   2       57.16       53.45      7.52 o
  -6  22   2       44.46       43.02      7.07 o
  -4  22   2       33.58       24.08      7.00 o
  -2  22   2      195.50      203.28     13.04 o
   0  22   2        5.00        5.46      7.52 o
   2  22   2       45.12       62.56      8.37 o
   4  22   2        7.71       12.39      6.53 o
   6  22   2        1.47        2.36      7.03 o
   8  22   2        3.76       16.75      7.44 o
 -11  23   2       75.39       90.97     10.76 o
  -9  23   2      196.16      247.83     14.82 o
  -7  23   2       14.21       25.94      7.57 o
  -5  23   2       55.22       45.86      8.35 o
  -3  23   2       19.78        7.58      6.96 o
  -1  23   2       20.30       17.57      7.09 o
   1  23   2       20.82       30.49      7.38 o
   3  23   2        1.63       11.61      7.45 o
   5  23   2       55.19       63.21      9.21 o
   7  23   2       31.87       57.23      9.47 o
  -8  24   2      233.92      319.39     19.02 o
  -6  24   2       22.75       23.75      8.48 o
  -4  24   2        6.62        7.66      7.17 o
  -2  24   2        0.42       -2.13      7.95 o
   0  24   2        4.04        2.09      7.08 o
   2  24   2      213.80      226.61     13.56 o
   4  24   2       19.07       29.61      7.74 o
 -25   1   3        7.97        9.20      8.34 o
 -23   1   3        8.03       22.06      6.80 o
 -21   1   3       44.43       45.90      8.34 o
 -19   1   3      158.44      151.44      8.80 o
 -17   1   3      182.26      193.19      9.34 o
 -15   1   3      381.19      440.69     10.63 o
 -13   1   3      221.22      276.12      8.25 o
 -11   1   3       54.26       30.93      2.85 o
  -9   1   3      691.40      724.64      8.79 o
  -7   1   3     1527.10     1683.90     12.66 o
  -5   1   3     2669.49     2784.60     19.63 o
  -3   1   3      573.62      593.92      5.45 o
  -1   1   3     2668.42     2982.63     14.60 o
   1   1   3      907.90     1043.96      9.39 o
   3   1   3      470.45      465.76      6.39 o
   5   1   3     3207.51     3385.35     22.31 o
   7   1   3        8.92        7.60      2.46 o
   9   1   3       62.68       73.50      5.98 o
  11   1   3      155.14      141.83      7.83 o
  13   1   3     1870.28     1926.15     26.37 o
  15   1   3      426.37      393.97     14.34 o
  17   1   3       24.69       23.14      6.36 o
  19   1   3       26.90       30.28      7.43 o
 -26   2   3      111.49      101.69     10.76 o
 -24   2   3      239.74      212.65     13.05 o
 -22   2   3        0.36       10.82      7.23 o
 -20   2   3       87.26       98.20      8.31 o
 -18   2   3        3.25        9.67      5.12 o
 -16   2   3      481.46      469.66     12.62 o
 -14   2   3      291.17      271.01      7.93 o
 -12   2   3      753.83      795.69     12.01 o
 -10   2   3     1150.31     1029.22     11.13 o
  -8   2   3      263.54      283.04      4.94 o
  -6   2   3       31.27       37.82      1.85 o
  -4   2   3     2810.19     2686.85     14.25 o
  -2   2   3     3021.35     3090.66     17.44 o
   0   2   3     2896.95     3030.20     12.90 o
   2   2   3      410.17      418.22      5.97 o
   4   2   3     1278.42     1345.79     10.47 o
   6   2   3     2456.36     2590.00     19.44 o
   8   2   3      283.10      305.03      8.38 o
  10   2   3      354.06      318.66      9.83 o
  12   2   3        3.05        2.22      5.80 o
  14   2   3        9.27       12.59      6.26 o
  16   2   3       22.57       25.01      6.15 o
  18   2   3       20.38       17.52      7.15 o
  20   2   3       41.99       64.19      9.59 o
 -25   3   3       35.74       35.39      8.33 o
 -23   3   3       22.97       38.66      7.35 o
 -21   3   3      762.85      766.80     20.21 o
 -19   3   3      275.35      270.99     11.95 o
 -17   3   3        0.13        0.84      5.70 o
 -15   3   3      800.68      832.73     13.93 o
 -13   3   3      290.81      328.95      8.52 o
 -11   3   3       21.04       21.01      3.01 o
  -9   3   3     2142.97     2091.71     12.79 o
  -7   3   3      218.12      234.62      3.91 o
  -5   3   3     6643.28     7183.38     29.95 o
  -3   3   3     8460.53     8365.14     36.69 o
  -1   3   3     5269.79     5825.63     23.44 o
   1   3   3      476.58      444.94      5.49 o
   3   3   3       24.95       11.19      1.87 o
   5   3   3       54.18       64.75      3.29 o
   7   3   3      777.69      812.22     12.24 o
   9   3   3      537.40      532.03     11.87 o
  11   3   3       19.57       24.98      6.43 o
  13   3   3      116.13      124.97      8.40 o
  15   3   3      161.83      159.53      9.33 o
  17   3   3        2.27        4.74      6.86 o
  19   3   3       93.03      105.47     10.76 o
 -26   4   3        0.67       13.83      9.60 o
 -24   4   3       28.78       48.31      8.36 o
 -22   4   3       29.88       40.65      7.52 o
 -20   4   3      490.94      478.44     15.82 o
 -18   4   3      203.20      218.91      9.96 o
 -16   4   3      187.81      162.56      8.47 o
 -14   4   3      187.90      177.03      7.99 o
 -12   4   3      160.16      131.65      5.12 o
 -10   4   3      584.07      629.16      8.34 o
  -8   4   3     5558.41     5372.84     22.51 o
  -6   4   3      200.94      184.20      3.71 o
  -4   4   3     4521.81     4343.37     16.88 o
  -2   4   3    11447.68    11723.04     41.58 o
   0   4   3      803.51      713.48      6.99 o
   2   4   3     1451.41     1664.06     11.01 o
   4   4   3      894.08      755.95      8.84 o
   6   4   3       17.21       27.95      3.40 o
   8   4   3        8.44       11.55      3.22 o
  10   4   3      250.32      254.10      8.00 o
  12   4   3        1.16        5.50      4.62 o
  14   4   3     1016.00     1064.39     19.84 o
  16   4   3       56.94       65.61      7.79 o
  18   4   3       50.87       35.36      8.27 o
  20   4   3       88.89      112.25     14.43 o
 -25   5   3      118.01      155.60     13.17 o
 -23   5   3      184.57      199.53     12.09 o
 -21   5   3      548.90      550.62     17.61 o
 -19   5   3       67.54       67.94      7.42 o
 -17   5   3       51.17       59.20      8.16 o
 -15   5   3       66.66       57.26      5.56 o
 -13   5   3       82.95       82.41      4.55 o
 -11   5   3      516.16      534.19      8.92 o
  -9   5   3     1775.26     1832.28     13.46 o
  -7   5   3     1286.13     1329.62     10.11 o
  -5   5   3      656.25      608.97      5.89 o
  -3   5   3     2839.07     3052.83     13.63 o
  -1   5   3      579.85      538.69      5.63 o
   1   5   3     1081.39     1120.09      9.16 o
   3   5   3      648.59      623.46      7.39 o
   5   5   3     6876.75     6733.41     32.00 o
   7   5   3       33.64       39.51      4.49 o
   9   5   3       67.94       55.64      4.55 o
  11   5   3     2319.44     2217.87     24.02 o
  13   5   3       51.16       55.83      7.82 o
  15   5   3        1.81        5.46      5.06 o
  17   5   3       48.82       49.64      8.13 o
  19   5   3       11.81        7.99      8.28 o
 -24   6   3        4.09       20.06      8.14 o
 -22   6   3      228.53      243.20     14.01 o
 -20   6   3      297.62      276.89     12.11 o
 -18   6   3      184.03      200.56      9.80 o
 -16   6   3       76.81       64.02      7.29 o
 -14   6   3      994.62      937.53     15.22 o
 -12   6   3      119.58      134.45      5.23 o
 -10   6   3        6.10       11.02      2.83 o
  -8   6   3     2280.10     2227.94     14.74 o
  -6   6   3     7455.00     7885.10     29.42 o
  -4   6   3    18266.87    19088.96     57.09 o
  -2   6   3       33.10       19.65      2.10 o
   0   6   3     3622.62     3788.02     17.57 o
   2   6   3      892.53      819.56      8.70 o
   4   6   3        1.37        4.72      2.83 o
   6   6   3     1262.09     1264.90     15.28 o
   8   6   3       71.20       74.62      5.50 o
  10   6   3      266.70      251.09      8.41 o
  12   6   3     1116.27     1005.95     19.07 o
  14   6   3      118.26      122.50      7.76 o
  16   6   3       39.91       26.74      7.40 o
  18   6   3       25.03       43.22      8.79 o
  20   6   3        2.84       23.02     11.56 o
 -25   7   3        2.15       20.00      8.71 o
 -23   7   3      164.48      184.28     12.86 o
 -21   7   3        4.71        4.25      6.18 o
 -19   7   3        1.54        3.90      5.69 o
 -17   7   3      430.00      430.26     13.32 o
 -15   7   3       61.23       50.36      5.60 o
 -13   7   3      535.08      524.84     10.23 o
 -11   7   3        7.95        5.54      2.91 o
  -9   7   3       26.62       24.34      2.19 o
  -7   7   3     7163.42     7172.70     29.37 o
  -5   7   3      310.97      331.84      5.48 o
  -3   7   3    11509.96    12052.54     51.17 o
  -1   7   3     2441.73     2541.66     14.88 o
   1   7   3       24.97       23.47      2.07 o
   3   7   3       63.29       72.94      3.33 o
   5   7   3      853.74      805.50     11.31 o
   7   7   3      409.00      408.99      9.71 o
   9   7   3      130.90      154.10      6.71 o
  11   7   3      192.11      167.90      7.90 o
  13   7   3      221.16      187.58      9.59 o
  15   7   3       70.76       45.43      6.50 o
  17   7   3        4.79       -2.33      7.35 o
  19   7   3        8.82       20.88      9.86 o
 -24   8   3        2.54        0.76      8.55 o
 -22   8   3       82.55       68.09      8.99 o
 -20   8   3       80.88       58.79      7.45 o
 -18   8   3      972.18      980.47     20.73 o
 -16   8   3      188.12      196.02      9.54 o
 -14   8   3      102.46      102.35      5.36 o
 -12   8   3      999.48      972.54     12.11 o
 -10   8   3      176.44      147.15      4.88 o
  -8   8   3      142.56      151.55      4.21 o
  -6   8   3      830.58      918.13     10.08 o
  -4   8   3       23.34       25.77      2.04 o
  -2   8   3     1159.78     1363.55     12.21 o
   0   8   3       51.28       28.03      2.22 o
   2   8   3      101.44       80.69      3.67 o
   4   8   3        3.09        6.09      3.36 o
   6   8   3      334.90      337.12      9.02 o
   8   8   3        0.05        2.66      6.59 o
  10   8   3        0.74        4.40      4.54 o
  12   8   3       43.76       53.43      5.87 o
  14   8   3      200.48      177.76      9.28 o
  16   8   3       78.49       71.10      9.11 o
  18   8   3       36.41       55.62     10.52 o
 -23   9   3        0.26        7.09      7.99 o
 -21   9   3       77.34       61.22      8.99 o
 -19   9   3      300.45      291.49     13.69 o
 -17   9   3       12.94       11.80      5.68 o
 -15   9   3        1.98        3.52      3.73 o
 -13   9   3     1868.97     1929.92     19.94 o
 -11   9   3     2633.96     2523.11     20.17 o
  -9   9   3     2300.03     2112.15     17.28 o
  -7   9   3      955.61     1025.72     10.80 o
  -5   9   3      875.46      873.56      9.56 o
  -3   9   3      449.75      465.20      7.92 o
  -1   9   3      156.43      173.18      4.94 o
   1   9   3      197.16      164.47      5.11 o
   3   9   3     2357.86     2364.18     21.49 o
   5   9   3      395.11      415.69      9.28 o
   7   9   3       46.57       46.37      6.34 o
   9   9   3        1.11       -5.16      4.84 o
  11   9   3       22.84       15.29      5.09 o
  13   9   3      125.68      117.88      7.54 o
  15   9   3       80.48       77.26      8.58 o
  17   9   3       48.96       60.74      8.76 o
  19   9   3        5.54       17.97      9.76 o
 -24  10   3       16.45        7.19      8.36 o
 -22  10   3       48.53       47.58      8.75 o
 -20  10   3      150.57      129.92     10.19 o
 -18  10   3      263.98      237.92     12.53 o
 -16  10   3      209.31      201.69     10.34 o
 -14  10   3        0.59        4.08      4.59 o
 -12  10   3      686.25      606.27     10.71 o
 -10  10   3       22.16       17.26      4.60 o
  -8  10   3      157.02      184.55      5.46 o
  -6  10   3      310.92      319.03      6.38 o
  -4  10   3      435.85      481.22      6.78 o
  -2  10   3       83.95      128.90      4.18 o
   0  10   3      553.90      538.85      8.44 o
   2  10   3      184.16      235.34      6.45 o
   4  10   3      194.54      192.49      6.86 o
   6  10   3     1180.43     1170.75     16.56 o
   8  10   3      388.76      387.43     11.18 o
  10  10   3      148.67      144.01      7.42 o
  12  10   3      635.45      640.43     16.83 o
  14  10   3       42.12       38.74      8.24 o
  16  10   3       34.57       31.87      7.46 o
  18  10   3       89.83       97.10     12.74 o
 -23  11   3        0.23        3.03      8.04 o
 -21  11   3        8.39       11.36      7.24 o
 -19  11   3       13.14       14.60      6.84 o
 -17  11   3       40.54       16.48      6.51 o
 -15  11   3      771.95      736.51     17.79 o
 -13  11   3     1043.34     1055.15     18.63 o
 -11  11   3     2183.72     2061.02     24.55 o
  -9  11   3        1.20       13.21      3.63 o
  -7  11   3      189.16      172.10      5.27 o
  -5  11   3       23.34       20.54      3.16 o
  -3  11   3        0.15        1.85      2.16 o
  -1  11   3     4023.67     3995.99     28.48 o
   1  11   3        0.03       -1.25      2.67 o
   3  11   3     1568.95     1538.05     17.26 o
   5  11   3     7299.33     7369.56     42.31 o
   7  11   3      173.63      174.48      6.83 o
   9  11   3        0.80        5.27      6.34 o
  11  11   3      271.97      292.63     11.95 o
  13  11   3       17.38        9.55      7.27 o
  15  11   3        0.26        9.54      8.30 o
  17  11   3       28.20       53.33     12.41 o
 -22  12   3        9.78        8.17      7.35 o
 -20  12   3       12.39        7.96      6.86 o
 -18  12   3      211.55      215.24     12.11 o
 -16  12   3      479.11      477.93     16.36 o
 -14  12   3     1253.09     1233.37     22.84 o
 -12  12   3      143.13      136.35      8.20 o
 -10  12   3      180.92      155.19      7.84 o
  -8  12   3     1137.86     1013.20     13.48 o
  -6  12   3      392.82      338.12      6.91 o
  -4  12   3       59.36       58.24      3.14 o
  -2  12   3     2291.42     2166.14     19.30 o
   0  12   3       57.55       78.40      4.27 o
   2  12   3       48.30       41.93      4.06 o
   4  12   3      486.76      553.85     11.82 o
   6  12   3       83.76       91.34      7.32 o
   8  12   3       75.88       86.89      6.17 o
  10  12   3        0.95        4.94      5.01 o
  12  12   3       12.65       29.59      6.78 o
  14  12   3        2.29        1.62      7.78 o
  16  12   3      196.63      201.68     13.46 o
 -21  13   3       91.06       78.98      9.44 o
 -19  13   3      106.77      104.92     10.13 o
 -17  13   3        2.68       -5.69      6.50 o
 -15  13   3      151.67      125.27      8.96 o
 -13  13   3      613.65      567.52     16.24 o
 -11  13   3     2577.22     2555.14     31.78 o
  -9  13   3      456.07      443.01     10.50 o
  -7  13   3      612.67      588.86     10.89 o
  -5  13   3       48.30       34.11      2.74 o
  -3  13   3     2648.79     2822.91     27.26 o
  -1  13   3      345.05      284.60      7.16 o
   1  13   3     1939.18     1859.71     18.38 o
   3  13   3      347.77      333.85      8.75 o
   5  13   3      151.33      154.53      7.26 o
   7  13   3      101.65      120.89      7.29 o
   9  13   3        0.77        5.10      4.79 o
  11  13   3      151.57      143.74      8.99 o
  13  13   3       10.62       23.12      6.93 o
  15  13   3      109.69      120.49     10.66 o
  17  13   3       12.34       19.51     12.62 o
 -22  14   3       13.68        1.18      8.74 o
 -20  14   3      144.38      136.24     12.44 o
 -18  14   3        2.87       -3.37      7.24 o
 -16  14   3       43.84       38.75      7.45 o
 -14  14   3      277.15      227.53     11.06 o
 -12  14   3        0.62        8.44      5.81 o
 -10  14   3      911.20      968.17     19.29 o
  -8  14   3       48.17       48.13      4.28 o
  -6  14   3       88.13       93.69      4.22 o
  -4  14   3      604.96      662.38     11.76 o
  -2  14   3       52.10       32.90      3.34 o
   0  14   3       26.28       19.81      3.67 o
   2  14   3       32.30       26.61      5.06 o
   4  14   3     2485.16     2438.29     24.53 o
   6  14   3       32.78       48.24      5.53 o
   8  14   3       21.52       31.47      5.34 o
  10  14   3        1.82        4.90      4.89 o
  12  14   3      113.83      121.19      9.89 o
  14  14   3      136.64      140.93     14.47 o
  16  14   3       36.30       34.13     11.63 o
 -21  15   3        2.75       -2.57      8.95 o
 -19  15   3      195.32      207.60     13.82 o
 -17  15   3      128.26      106.13      9.14 o
 -15  15   3      142.79      112.62      9.48 o
 -13  15   3      546.98      495.85     15.67 o
 -11  15   3      550.68      565.68     15.68 o
  -9  15   3      146.99      139.99      7.56 o
  -7  15   3        1.17        2.09      4.12 o
  -5  15   3        2.42       -2.62      4.12 o
  -3  15   3       39.50       35.95      4.46 o
  -1  15   3       22.08       13.31      3.66 o
   1  15   3      576.78      589.67     12.53 o
   3  15   3      106.60      119.07      7.12 o
   5  15   3        8.19       16.84      4.81 o
   7  15   3     1529.20     1500.24     23.66 o
   9  15   3      219.08      197.99      9.76 o
  11  15   3        0.00        7.39      6.40 o
  13  15   3        1.40        5.13      9.27 o
  15  15   3       57.54       42.60      9.12 o
 -20  16   3       47.88       53.57     11.48 o
 -18  16   3       78.66       53.43     11.08 o
 -16  16   3       71.31       59.80      9.66 o
 -14  16   3       13.23       -0.54      6.43 o
 -12  16   3        6.93       14.88      7.17 o
 -10  16   3     1275.21     1248.64     22.80 o
  -8  16   3      397.98      387.06     12.01 o
  -6  16   3      121.56       98.29      5.83 o
  -4  16   3       15.19        4.77      4.92 o
  -2  16   3        0.04        0.30      4.30 o
   0  16   3       40.58       38.42      5.56 o
   2  16   3       44.51       33.22      5.22 o
   4  16   3      163.96      191.87      8.11 o
   6  16   3       12.45       13.75      5.47 o
   8  16   3       36.31       33.60      5.75 o
  10  16   3        4.54        9.38      6.27 o
  12  16   3       20.64       20.41      7.59 o
  14  16   3       82.23       72.75      9.75 o
 -19  17   3       30.95       22.14     10.25 o
 -17  17   3        9.67       14.64      9.51 o
 -15  17   3      159.29      127.84     11.39 o
 -13  17   3        3.10        0.18      6.78 o
 -11  17   3       53.00       30.83      6.24 o
  -9  17   3        4.33       -0.50      5.99 o
  -7  17   3        0.11       -7.31      7.37 o
  -5  17   3      929.81      772.17     19.04 o
  -3  17   3        0.87       -1.52      4.88 o
  -1  17   3      169.90      146.56      7.86 o
   1  17   3      324.79      284.81     10.24 o
   3  17   3      190.09      174.06      8.39 o
   5  17   3        1.39        2.25      5.62 o
   7  17   3      245.50      272.32     11.46 o
   9  17   3       44.98       41.93      6.92 o
  11  17   3       27.31       29.32      9.84 o
  13  17   3        3.26        7.88      7.79 o
 -18  18   3        2.86        0.81     10.71 o
 -16  18   3       12.72       -0.20     13.36 o
 -14  18   3        1.20       -5.02      7.05 o
 -12  18   3       87.02      126.07     10.38 o
 -10  18   3        0.00        3.82      6.45 o
  -8  18   3      458.46      436.63     15.91 o
  -6  18   3        0.51       -9.44      6.56 o
  -4  18   3      290.99      247.38     11.11 o
  -2  18   3       63.07       40.06      5.68 o
   0  18   3      414.39      372.71     12.37 o
   2  18   3        5.96       13.68      4.83 o
   4  18   3      106.29       78.22      6.82 o
   6  18   3      578.48      591.40     16.97 o
   8  18   3       13.83       29.38      6.33 o
  10  18   3       82.51      104.90      9.47 o
  12  18   3        1.04        4.88      8.29 o
 -17  19   3       80.26       78.39     10.75 o
 -15  19   3        7.06        8.15      8.09 o
 -13  19   3       66.05      100.73     10.23 o
 -11  19   3        0.62       -0.36      6.16 o
  -9  19   3      269.39      254.97     13.08 o
  -7  19   3        0.22        0.02      6.30 o
  -5  19   3       35.40       22.73      5.56 o
  -3  19   3      280.57      236.06     10.88 o
  -1  19   3      134.60      157.45      9.38 o
   1  19   3      212.31      199.86      9.80 o
   3  19   3        0.02        8.00      6.90 o
   5  19   3       45.31       39.73      6.13 o
   7  19   3       15.80       22.55      6.92 o
   9  19   3        9.60       15.68      7.04 o
  11  19   3       10.92       24.86      8.97 o
 -16  20   3        6.31        2.09      9.19 o
 -14  20   3        0.41        6.66      8.42 o
 -12  20   3      492.15      588.99     20.51 o
 -10  20   3       55.10       60.93      7.93 o
  -8  20   3      457.10      452.30     17.34 o
  -6  20   3      154.47      154.29     10.39 o
  -4  20   3      105.65      102.98      8.23 o
  -2  20   3       18.25       17.78      5.62 o
   0  20   3      327.86      345.03     13.20 o
   2  20   3        3.89        3.28      7.31 o
   4  20   3      217.44      240.65     12.43 o
   6  20   3      274.61      320.17     14.32 o
   8  20   3       23.48       27.43      7.73 o
  10  20   3      494.06      591.28     22.56 o
 -13  21   3       50.06       55.74     12.24 o
 -11  21   3       35.94       42.30      8.00 o
  -9  21   3       49.87       56.91      7.93 o
  -7  21   3        0.12       -6.15      6.65 o
  -5  21   3       22.26       12.64      6.25 o
  -3  21   3      215.29      216.35     11.43 o
  -1  21   3      145.94      149.86     10.05 o
   1  21   3       14.09       23.68      6.72 o
   3  21   3        3.52        7.51      7.35 o
   5  21   3      147.11      150.53     11.09 o
   7  21   3       13.42       21.70      8.84 o
   9  21   3      178.24      204.85     14.37 o
 -12  22   3      147.23      195.60     19.33 o
 -10  22   3      175.70      212.18     14.18 o
  -8  22   3      154.02      161.88     10.84 o
  -6  22   3        8.74        7.31      7.39 o
  -4  22   3      258.73      253.57     12.69 o
  -2  22   3        3.66        4.94      6.74 o
   0  22   3       70.19       52.04      7.85 o
   2  22   3      380.46      421.20     17.17 o
   4  22   3       13.59       16.67     10.48 o
   6  22   3      298.85      340.24     16.07 o
  -9  23   3      103.44      101.24     10.34 o
  -7  23   3       80.87       85.04      8.88 o
  -5  23   3      107.43      131.27     10.43 o
  -3  23   3      273.24      306.07     16.42 o
  -1  23   3      182.48      213.21     13.14 o
   1  23   3        7.00        4.49      7.50 o
   3  23   3       27.14       27.80      9.76 o
  -6  24   3       19.35       17.83      8.69 o
  -4  24   3        8.05       14.55      8.15 o
  -2  24   3        0.14        9.03      8.13 o
   0  24   3      147.77      186.30     12.38 o
 -26   0   4        0.92       16.14     14.00 o
 -24   0   4       52.12       52.33     12.40 o
 -22   0   4        8.69       13.77      9.40 o
 -20   0   4       13.93       -1.29     10.37 o
 -18   0   4        0.22       11.36      7.84 o
 -16   0   4       28.86       39.13     14.08 o
 -14   0   4      368.08      374.08     15.49 o
 -12   0   4     1450.90     1500.62     37.60 o
 -10   0   4     4720.17     4949.35     88.42 o
  -8   0   4     4314.05     4165.08     36.84 o
  -6   0   4     4797.98     4858.72     63.14 o
  -4   0   4     4873.57     5812.25     40.00 o
  -2   0   4      262.91      239.24      8.12 o
   0   0   4    12003.58    13576.38     89.59 o
   2   0   4        5.63        3.43      2.92 o
   4   0   4       61.70       54.12      4.59 o
   6   0   4     1433.35     1518.60     22.26 o
   8   0   4        5.03        1.20      3.37 o
  10   0   4       54.75       68.04     11.14 o
  12   0   4       36.44       29.95      8.51 o
  14   0   4       20.23        4.42      8.86 o
  16   0   4       20.80       20.72      9.94 o
  18   0   4      110.18      169.05     23.89 o
 -25   1   4       25.00       19.26      8.47 o
 -23   1   4       10.59        4.45      8.33 o
 -21   1   4        3.18        1.92      6.72 o
 -19   1   4       25.82       31.78      5.94 o
 -17   1   4      281.51      280.64     11.14 o
 -15   1   4     1070.21     1054.52     18.36 o
 -13   1   4        6.89        5.88      5.45 o
 -11   1   4      562.89      634.49      9.88 o
  -9   1   4     2606.02     2556.65     16.85 o
  -7   1   4       63.63       53.43      2.44 o
  -5   1   4     1799.52     2031.31     17.64 o
  -3   1   4     3835.27     3939.42     21.90 o
  -1   1   4     1116.89      982.03      8.85 o
   1   1   4     3222.98     3585.45     19.50 o
   3   1   4     1710.01     1816.50     15.66 o
   5   1   4       27.81       38.79      2.86 o
   7   1   4      472.88      524.49      9.58 o
   9   1   4       19.42       31.18      5.48 o
  11   1   4       23.19        9.72      8.67 o
  13   1   4       64.54       62.33      7.90 o
  15   1   4       16.66        9.09      5.82 o
  17   1   4       10.27       10.71      6.89 o
 -26   2   4       11.80       24.57      9.16 o
 -24   2   4       59.79       54.49      8.52 o
 -22   2   4       15.74       15.78      7.90 o
 -20   2   4      111.58       88.78      7.45 o
 -18   2   4      503.76      504.42     15.14 o
 -16   2   4      740.15      759.25     17.13 o
 -14   2   4     1801.65     1833.00     23.33 o
 -12   2   4     2406.34     2627.31     26.20 o
 -10   2   4      403.96      417.31      7.94 o
  -8   2   4     2459.92     2696.09     17.22 o
  -6   2   4     1010.64     1002.45     10.97 o
  -4   2   4      436.04      400.07      6.46 o
  -2   2   4      482.62      425.64      6.67 o
   0   2   4      176.68      194.75      4.30 o
   2   2   4      444.13      378.81      7.49 o
   4   2   4     3255.73     3315.03     21.24 o
   6   2   4      421.61      457.54      8.64 o
   8   2   4       30.13       40.52      5.50 o
  10   2   4       99.06       99.28      8.71 o
  12   2   4       85.60       87.57      7.87 o
  14   2   4       14.97        6.97      5.71 o
  16   2   4        3.76        1.38      6.79 o
  18   2   4        5.30       12.17      8.20 o
 -25   3   4       55.01       67.33     10.03 o
 -23   3   4      165.70      224.06     12.37 o
 -21   3   4       70.71       73.27      7.69 o
 -19   3   4        5.81        9.74      5.31 o
 -17   3   4      485.86      506.87     14.00 o
 -15   3   4        0.81        2.84      4.01 o
 -13   3   4      110.40      111.76      5.46 o
 -11   3   4      178.99      185.31      5.79 o
  -9   3   4     1591.94     1435.44     14.65 o
  -7   3   4     3132.60     3209.94     17.75 o
  -5   3   4       22.04        4.87      1.85 o
  -3   3   4     2425.08     2582.43     16.01 o
  -1   3   4       11.76        3.86      1.25 o
   1   3   4     2533.59     2665.58     16.44 o
   3   3   4      465.59      455.58      7.65 o
   5   3   4       26.20       31.72      3.80 o
   7   3   4       30.90       26.36      3.10 o
   9   3   4       34.15       31.47      5.48 o
  11   3   4       25.60       11.72      5.29 o
  13   3   4      163.08      136.16      8.97 o
  15   3   4      150.34      131.16      9.99 o
  17   3   4        0.80        7.58      7.72 o
 -24   4   4       83.24       80.88      9.45 o
 -22   4   4        2.21        4.13      6.48 o
 -20   4   4      381.43      352.76     13.65 o
 -18   4   4       12.81        5.06      5.69 o
 -16   4   4      372.47      340.11     10.92 o
 -14   4   4        0.17       -3.49      3.88 o
 -12   4   4        3.55        8.88      2.85 o
 -10   4   4      269.50      212.45      5.35 o
  -8   4   4      642.01      694.56      9.13 o
  -6   4   4    12055.43    12240.15     51.24 o
  -4   4   4       39.16       28.08      2.22 o
  -2   4   4      561.01      561.22      6.52 o
   0   4   4     2230.36     2286.01     13.88 o
   2   4   4      600.82      527.08      8.02 o
   4   4   4      402.93      417.46      8.10 o
   6   4   4        6.32        2.99      5.21 o
   8   4   4     1603.63     1575.61     20.02 o
  10   4   4      750.54      704.08     15.26 o
  12   4   4      394.06      365.19     13.06 o
  14   4   4       27.67       26.32      6.62 o
  16   4   4        6.39        9.21      6.87 o
  18   4   4       87.23       87.90     10.80 o
 -25   5   4       21.93       34.36      8.48 o
 -23   5   4      410.80      397.94     17.38 o
 -21   5   4      232.02      229.64     11.57 o
 -19   5   4       26.26       22.95      6.14 o
 -17   5   4        2.96        4.53      5.82 o
 -15   5   4      184.87      168.31      7.90 o
 -13   5   4      636.90      592.01     12.32 o
 -11   5   4      553.43      524.70      9.62 o
  -9   5   4     7062.37     6984.02     34.63 o
  -7   5   4      376.70      307.10      5.58 o
  -5   5   4       76.19       47.93      2.33 o
  -3   5   4     3147.91     2973.92     15.73 o
  -1   5   4      355.42      349.03      5.81 o
   1   5   4      388.88      395.59      6.45 o
   3   5   4      972.48      991.84     10.93 o
   5   5   4      143.66      112.18      4.81 o
   7   5   4      315.14      265.28      6.31 o
   9   5   4      727.91      777.25     16.72 o
  11   5   4      594.18      582.85     15.93 o
  13   5   4      142.23      126.00      9.35 o
  15   5   4      306.67      317.14     15.47 o
  17   5   4       41.13       45.04      8.83 o
 -24   6   4        8.43        7.16      7.31 o
 -22   6   4       62.34       61.45      8.80 o
 -20   6   4      168.85      159.23      9.62 o
 -18   6   4       74.20       64.91      6.79 o
 -16   6   4        3.33       -0.09      4.77 o
 -14   6   4       44.74       34.74      5.10 o
 -12   6   4      111.34       86.66      4.73 o
 -10   6   4      792.81      806.42     10.76 o
  -8   6   4     2269.63     2160.77     18.51 o
  -6   6   4      294.29      326.36      5.94 o
  -4   6   4     1087.57     1019.14      9.57 o
  -2   6   4      471.27      526.74      7.37 o
   0   6   4      274.73      230.39      5.09 o
   2   6   4      267.38      266.21      5.66 o
   4   6   4        4.17        7.12      2.92 o
   6   6   4        8.32        3.23      3.14 o
   8   6   4      114.69      109.79      5.68 o
  10   6   4      104.74       93.93      7.48 o
  12   6   4        8.42        1.09      5.62 o
  14   6   4       68.18       93.72      9.05 o
  16   6   4       51.09       61.47      8.59 o
  18   6   4       10.57       16.46      9.77 o
 -25   7   4       35.75       48.28     10.07 o
 -23   7   4       16.87        3.56      7.65 o
 -21   7   4      540.97      521.07     17.98 o
 -19   7   4        7.81        8.07      5.79 o
 -17   7   4      458.63      444.67     13.72 o
 -15   7   4       14.99       23.14      5.25 o
 -13   7   4       39.71       40.01      4.38 o
 -11   7   4      160.85      171.34      6.04 o
  -9   7   4      443.79      449.12      7.86 o
  -7   7   4      160.68      167.52      4.32 o
  -5   7   4       29.95       46.50      2.43 o
  -3   7   4     1581.77     1719.43     12.98 o
  -1   7   4     1754.03     1659.34     15.53 o
   1   7   4       29.38       13.14      2.57 o
   3   7   4        2.60        0.89      2.72 o
   5   7   4        2.43        5.14      5.42 o
   7   7   4      349.12      335.81      9.36 o
   9   7   4     1239.48     1275.96     21.31 o
  11   7   4       35.19       33.62      5.59 o
  13   7   4        1.82       -0.03      5.74 o
  15   7   4      137.81      150.22     10.72 o
  17   7   4       27.46       36.70      8.43 o
 -24   8   4       32.28       18.91      9.60 o
 -22   8   4       62.62       59.42      9.13 o
 -20   8   4       95.66       89.43      9.07 o
 -18   8   4       96.92      106.57      8.13 o
 -16   8   4      123.05      127.59      7.42 o
 -14   8   4       64.92       74.20      5.50 o
 -12   8   4      272.91      289.08      7.82 o
 -10   8   4       29.41       27.05      2.84 o
  -8   8   4      749.30      841.08      9.76 o
  -6   8   4      782.11      742.59      9.40 o
  -4   8   4     1718.46     1750.15     14.69 o
  -2   8   4     5137.15     5272.89     26.58 o
   0   8   4      413.50      412.61      7.63 o
   2   8   4      194.37      156.82      5.33 o
   4   8   4        2.20        3.43      3.20 o
   6   8   4      793.08      735.45     13.82 o
   8   8   4      356.67      342.25     10.37 o
  10   8   4      132.33       98.87      7.87 o
  12   8   4       59.68       54.24      6.75 o
  14   8   4        0.09        3.24      6.52 o
  16   8   4      109.73      108.30     10.66 o
 -23   9   4       56.70       44.64      9.39 o
 -21   9   4       42.82       27.63      7.69 o
 -19   9   4        2.49       -3.49      6.90 o
 -17   9   4      678.98      664.33     17.85 o
 -15   9   4       93.54       74.25      6.04 o
 -13   9   4     1406.03     1434.67     19.58 o
 -11   9   4      136.22      134.99      4.95 o
  -9   9   4       33.51       29.74      4.40 o
  -7   9   4        0.63        3.77      2.21 o
  -5   9   4      308.95      321.78      6.70 o
  -3   9   4      872.17      850.23     11.38 o
  -1   9   4      525.47      512.21      9.16 o
   1   9   4      845.54      841.04     11.81 o
   3   9   4      818.05      794.62     13.09 o
   5   9   4       63.17       65.04      4.72 o
   7   9   4      607.94      601.60     13.72 o
   9   9   4      185.30      171.86      8.81 o
  11   9   4      321.23      346.87     14.09 o
  13   9   4        7.20        0.31      6.43 o
  15   9   4        0.08        1.17      6.76 o
  17   9   4       86.02      108.31     11.52 o
 -24  10   4       34.41       19.35     10.59 o
 -22  10   4       16.36       -0.87      7.12 o
 -20  10   4       29.49       29.30      7.43 o
 -18  10   4     1172.74     1085.40     26.53 o
 -16  10   4      411.41      411.81     14.79 o
 -14  10   4     1060.42     1012.66     19.11 o
 -12  10   4     1458.15     1501.80     19.19 o
 -10  10   4        0.17        4.98      2.93 o
  -8  10   4       11.09        3.86      2.64 o
  -6  10   4      237.59      231.16      5.30 o
  -4  10   4      428.89      377.53      7.87 o
  -2  10   4      280.78      293.70      7.69 o
   0  10   4       39.22       22.94      3.55 o
   2  10   4      378.24      364.21      8.97 o
   4  10   4      165.26      176.90      7.21 o
   6  10   4      162.30      139.93      7.21 o
   8  10   4        0.04       -6.82      4.65 o
  10  10   4      347.47      358.39     14.16 o
  12  10   4      319.25      293.65     13.53 o
  14  10   4       80.23      102.47     10.02 o
  16  10   4      340.92      334.36     16.68 o
 -23  11   4        0.03      -12.17      8.22 o
 -21  11   4        6.67        2.13      7.58 o
 -19  11   4        1.20       -1.67      7.22 o
 -17  11   4       69.11       67.89      7.75 o
 -15  11   4      290.14      291.38     12.01 o
 -13  11   4      221.19      251.66     10.79 o
 -11  11   4        1.53        7.14      3.76 o
  -9  11   4        3.01        4.29      2.82 o
  -7  11   4      233.92      267.22      5.90 o
  -5  11   4        3.02       -0.16      2.43 o
  -3  11   4        2.44        2.68      2.86 o
  -1  11   4        9.94       18.43      3.42 o
   1  11   4     2617.39     2559.84     22.72 o
   3  11   4      635.18      669.83     14.34 o
   5  11   4      441.64      410.14     11.86 o
   7  11   4      381.71      386.57     11.75 o
   9  11   4       76.14       63.59      6.29 o
  11  11   4      115.73      103.13      8.88 o
  13  11   4      254.94      252.14     13.19 o
  15  11   4       79.77       64.49      9.26 o
 -22  12   4       45.31       31.38      9.05 o
 -20  12   4       66.24       39.17      9.83 o
 -18  12   4       25.17        9.53      7.13 o
 -16  12   4      120.04      109.97      9.17 o
 -14  12   4     1076.55     1046.95     21.57 o
 -12  12   4     1434.03     1429.28     23.29 o
 -10  12   4        8.76        6.65      4.13 o
  -8  12   4        0.02       -1.10      3.18 o
  -6  12   4      348.55      293.88      6.52 o
  -4  12   4      104.32      111.42      4.54 o
  -2  12   4      120.22      118.28      5.42 o
   0  12   4       47.25       30.69      4.25 o
   2  12   4        7.49       12.60      4.00 o
   4  12   4     1324.00     1338.08     19.42 o
   6  12   4      795.57      835.83     17.68 o
   8  12   4       11.79        7.66      5.11 o
  10  12   4        3.69       -1.04      6.21 o
  12  12   4       27.50       31.70      7.39 o
  14  12   4       13.68        8.08      7.02 o
 -21  13   4       73.16       79.20      9.93 o
 -19  13   4        4.48       -8.60     10.67 o
 -17  13   4        3.40       -7.69      6.92 o
 -15  13   4      199.90      174.04     11.24 o
 -13  13   4      345.07      355.83     13.59 o
 -11  13   4      185.16      178.69      8.82 o
  -9  13   4       72.69       62.60      4.99 o
  -7  13   4      127.17      135.69      6.34 o
  -5  13   4      305.27      296.56      9.61 o
  -3  13   4      499.93      500.67     12.56 o
  -1  13   4     1834.75     1871.30     23.11 o
   1  13   4      197.83      178.44      7.05 o
   3  13   4        0.17        1.86      4.18 o
   5  13   4      247.68      273.70     10.11 o
   7  13   4      421.88      422.72     13.31 o
   9  13   4       31.48       31.24      5.76 o
  11  13   4        3.84        5.70      6.85 o
  13  13   4        5.38        1.70      7.38 o
  15  13   4       22.33       24.65      9.89 o
 -20  14   4      104.88      104.13     10.30 o
 -18  14   4       49.13       54.60      8.83 o
 -16  14   4       83.77       73.07      8.45 o
 -14  14   4      203.95      211.92     11.71 o
 -12  14   4       39.81       47.01      5.95 o
 -10  14   4      314.71      281.15     10.75 o
  -8  14   4     1096.36     1071.09     18.29 o
  -6  14   4       17.17       13.37      3.49 o
  -4  14   4      113.09       89.31      6.06 o
  -2  14   4       18.53       11.83      4.43 o
   0  14   4      108.71      109.46      6.28 o
   2  14   4        3.30        0.24      4.33 o
   4  14   4       94.54      116.74      7.68 o
   6  14   4       12.03        3.18      4.95 o
   8  14   4       23.54       27.09      6.28 o
  10  14   4       74.94       67.16      8.56 o
  12  14   4       17.08       17.72      7.66 o
  14  14   4      103.77      113.19     12.20 o
 -19  15   4       73.40       72.02     12.48 o
 -17  15   4      129.87      157.66     12.15 o
 -15  15   4       66.85       64.41      8.53 o
 -13  15   4      131.27      134.35      8.94 o
 -11  15   4       35.66       25.23      5.42 o
  -9  15   4      205.93      200.06      9.18 o
  -7  15   4      143.62      109.27      6.30 o
  -5  15   4       13.72        5.60      4.83 o
  -3  15   4       13.15       13.82      4.39 o
  -1  15   4       64.64       49.36      4.84 o
   1  15   4      142.17      118.34      6.44 o
   3  15   4      822.18      723.33     16.22 o
   5  15   4        0.21        2.48      4.86 o
   7  15   4      248.35      242.84     11.12 o
   9  15   4      213.55      214.09     12.20 o
  11  15   4       18.36       16.90      7.84 o
  13  15   4       43.15       50.47      9.49 o
 -20  16   4       24.65       23.71      9.77 o
 -18  16   4        6.93        2.78      8.70 o
 -16  16   4      110.08       91.29     10.91 o
 -14  16   4        0.00       -2.27      5.97 o
 -12  16   4      215.68      175.59     10.12 o
 -10  16   4       64.72       55.25      6.07 o
  -8  16   4       31.21       13.79      4.42 o
  -6  16   4      401.44      314.51     11.16 o
  -4  16   4      361.73      308.68     11.94 o
  -2  16   4      210.12      164.01      8.20 o
   0  16   4      286.88      219.22      9.19 o
   2  16   4      129.77      101.17      6.50 o
   4  16   4      174.41      151.90      8.97 o
   6  16   4        5.16        1.90      5.25 o
   8  16   4        6.26        2.56      5.80 o
  10  16   4        8.85       -0.81      7.43 o
  12  16   4        6.50       16.83      8.60 o
 -19  17   4      158.95      177.33     15.22 o
 -17  17   4       16.00       24.82      9.32 o
 -15  17   4      170.35      179.74     14.03 o
 -13  17   4      138.45      125.47     10.00 o
 -11  17   4        8.39       10.60      5.93 o
  -9  17   4      825.28      732.68     20.14 o
  -7  17   4       13.79        2.02      4.90 o
  -5  17   4      229.78      187.73      9.86 o
  -3  17   4      739.18      644.66     16.90 o
  -1  17   4      288.81      237.06     10.48 o
   1  17   4       66.99       31.19      4.80 o
   3  17   4        0.29       -7.05      4.84 o
   5  17   4       18.88       20.73      5.44 o
   7  17   4      228.68      208.09     11.70 o
   9  17   4       25.09        8.29      6.96 o
  11  17   4        2.75        7.02      8.28 o
 -16  18   4       11.75        9.50      7.97 o
 -14  18   4       29.06       12.02      7.29 o
 -12  18   4       45.79       44.88      7.02 o
 -10  18   4       14.30       11.93      5.99 o
  -8  18   4      276.61      258.36     12.52 o
  -6  18   4        0.74       -7.23      5.00 o
  -4  18   4       19.65       11.71      5.42 o
  -2  18   4        0.51       -1.26      5.02 o
   0  18   4       78.54      108.60      7.62 o
   2  18   4        0.30       -0.04      4.81 o
   4  18   4        2.75       -5.26      5.23 o
   6  18   4       69.95       62.13      7.11 o
   8  18   4       37.61       41.38      7.91 o
  10  18   4       22.20       29.16      8.20 o
 -15  19   4       19.60       25.00      8.32 o
 -13  19   4       34.83       30.48      7.84 o
 -11  19   4       34.35       27.14      7.39 o
  -9  19   4       53.27       59.38      7.45 o
  -7  19   4        3.85        3.80      6.08 o
  -5  19   4      388.10      341.86     14.43 o
  -3  19   4      245.96      256.15     11.93 o
  -1  19   4      157.25      141.82      8.43 o
   1  19   4       15.66       15.75      5.22 o
   3  19   4        9.38       -0.87      5.66 o
   5  19   4        2.54        2.57      5.92 o
   7  19   4      201.07      204.06     12.27 o
   9  19   4        4.72        3.18      8.06 o
 -14  20   4       83.07       84.84     10.35 o
 -12  20   4        6.75       11.17      6.86 o
 -10  20   4      107.03       87.74      9.31 o
  -8  20   4        1.49       -3.06      6.85 o
  -6  20   4      232.77      235.50     12.90 o
  -4  20   4       25.00       25.06      6.08 o
  -2  20   4       39.89       52.32      6.47 o
   0  20   4      248.63      232.28     10.74 o
   2  20   4       59.58       54.13      6.95 o
   4  20   4       42.59       39.23      6.89 o
   6  20   4      169.73      158.38     11.92 o
 -13  21   4        0.05        2.72      8.09 o
 -11  21   4       20.92       15.51      6.97 o
  -9  21   4       34.55       27.28      7.33 o
  -7  21   4       19.93        7.40      6.53 o
  -5  21   4      133.92      130.35     10.19 o
  -3  21   4        0.33        3.60      6.15 o
  -1  21   4       40.89       38.92      6.44 o
   1  21   4      580.94      620.77     19.79 o
   3  21   4       74.65       77.60      8.54 o
   5  21   4       11.39       15.22      7.93 o
 -10  22   4      274.01      305.58     16.46 o
  -8  22   4       30.50       31.91      7.70 o
  -6  22   4       17.47       20.21      6.55 o
  -4  22   4       29.20       25.55      6.89 o
  -2  22   4       10.59        9.40      6.25 o
   0  22   4       39.39       47.19      7.76 o
   2  22   4      146.32      148.47     11.62 o
  -5  23   4       19.46       10.56      7.38 o
  -3  23   4        3.52       10.63      7.09 o
  -1  23   4       17.15       35.95      8.20 o
 -25   1   5        5.06        7.06      7.36 o
 -23   1   5       51.62       37.90      7.64 o
 -21   1   5       36.75       34.22      7.12 o
 -19   1   5        2.71       -1.34      5.61 o
 -17   1   5       25.20       19.37      5.43 o
 -15   1   5      150.18      167.96      8.51 o
 -13   1   5        0.98        8.33      3.31 o
 -11   1   5      752.44      719.61     13.54 o
  -9   1   5       22.04       27.28      3.14 o
  -7   1   5      245.11      233.94      5.60 o
  -5   1   5        0.07       -0.97      2.04 o
  -3   1   5      257.47      283.01      7.17 o
  -1   1   5      651.41      735.53      8.10 o
   1   1   5       21.86       28.31      2.89 o
   3   1   5      651.75      664.02     11.63 o
   5   1   5        0.10        0.85      3.90 o
   7   1   5       36.25       38.08      5.70 o
   9   1   5        3.03        1.37      5.18 o
  11   1   5      121.22       98.10      7.78 o
  13   1   5       22.06        6.21      6.49 o
  15   1   5       12.53        6.00      7.05 o
 -24   2   5       46.88       55.18      8.72 o
 -22   2   5       66.89       53.31      8.08 o
 -20   2   5      618.65      601.71     17.57 o
 -18   2   5      131.15      108.58      7.73 o
 -16   2   5     1040.91     1103.08     20.70 o
 -14   2   5      443.71      516.75     13.50 o
 -12   2   5      926.42      841.13     13.54 o
 -10   2   5     1346.16     1330.94     23.68 o
  -8   2   5      127.81      129.18      4.69 o
  -6   2   5      745.84      723.86      9.66 o
  -4   2   5        0.64        0.09      2.15 o
  -2   2   5      392.08      398.92      7.06 o
   0   2   5      193.91      231.98      5.53 o
   2   2   5      123.30      105.43      4.64 o
   4   2   5       45.30       41.66      4.52 o
   6   2   5      313.93      290.83     11.65 o
   8   2   5      124.36      111.02      7.54 o
  10   2   5       14.41        5.74      5.39 o
  12   2   5        4.28        4.57      6.99 o
  14   2   5        9.94        5.89      6.59 o
  16   2   5      121.34      126.41     11.48 o
 -25   3   5        0.14        3.60      8.52 o
 -23   3   5       89.43       83.05      8.96 o
 -21   3   5        0.93        2.93      6.69 o
 -19   3   5       32.39       20.83      5.89 o
 -17   3   5      139.97      136.04      8.36 o
 -15   3   5      330.74      346.74     11.15 o
 -13   3   5       45.33       32.55      3.75 o
 -11   3   5      562.90      529.55     10.34 o
  -9   3   5      641.81      691.24     14.14 o
  -7   3   5      248.63      235.41      6.25 o
  -5   3   5     3801.23     4005.28     23.14 o
  -3   3   5      803.27      859.51      9.92 o
  -1   3   5      364.06      344.25      8.10 o
   1   3   5      861.23      872.54     12.04 o
   3   3   5        1.67       -0.24      2.51 o
   5   3   5      303.24      289.76     11.33 o
   7   3   5        6.80       13.32      5.69 o
   9   3   5      309.53      276.98     11.51 o
  11   3   5      129.01      107.84      9.98 o
  13   3   5      295.75      300.13     14.02 o
  15   3   5        5.10        3.06      6.57 o
 -24   4   5        8.70       12.56      7.77 o
 -22   4   5      161.96      138.86     10.02 o
 -20   4   5       12.20       13.90      7.17 o
 -18   4   5       14.98        5.63      5.83 o
 -16   4   5      197.52      204.91      9.25 o
 -14   4   5      127.42      118.80      6.21 o
 -12   4   5       58.97       48.72      4.50 o
 -10   4   5        0.03       -0.22      2.76 o
  -8   4   5     1633.74     1681.85     23.29 o
  -6   4   5      370.24      412.22      7.64 o
  -4   4   5     5313.53     5713.15     29.79 o
  -2   4   5      262.86      245.11      5.94 o
   0   4   5     1031.86     1077.64     12.58 o
   2   4   5      630.04      610.47     10.19 o
   4   4   5      208.93      188.09      7.03 o
   6   4   5      171.57      133.93      9.50 o
   8   4   5       27.76       14.33      5.87 o
  10   4   5        4.32        2.06      6.22 o
  12   4   5      269.85      302.01     14.19 o
  14   4   5        0.07        4.54      6.82 o
  16   4   5       56.31       67.44      9.97 o
 -25   5   5        0.50       10.31     13.01 o
 -23   5   5      233.29      239.11     13.65 o
 -21   5   5      106.60       97.68      9.16 o
 -19   5   5      184.43      166.08      9.52 o
 -17   5   5       17.35        8.16      4.77 o
 -15   5   5       29.70       27.11      5.31 o
 -13   5   5      146.84      122.05      5.43 o
 -11   5   5     1457.22     1460.10     15.45 o
  -9   5   5      123.02      128.72      5.19 o
  -7   5   5      503.04      490.95      8.90 o
  -5   5   5     2798.62     2897.80     20.23 o
  -3   5   5        0.93        0.56      2.24 o
  -1   5   5       49.00       53.54      2.60 o
   1   5   5        0.04       -3.43      2.50 o
   3   5   5      296.40      283.02      8.15 o
   5   5   5       56.58       50.24      5.12 o
   7   5   5       85.60       67.48      6.65 o
   9   5   5     1411.48     1526.27     28.10 o
  11   5   5        0.03        3.76      6.47 o
  13   5   5      325.67      373.39     16.38 o
  15   5   5      250.08      274.23     15.55 o
 -24   6   5       38.61       32.39     11.89 o
 -22   6   5      105.71       80.61      9.25 o
 -20   6   5      415.74      418.21     14.85 o
 -18   6   5      307.03      311.14     12.98 o
 -16   6   5       51.38       50.15      6.33 o
 -14   6   5      273.50      272.78     10.41 o
 -12   6   5      782.15      752.48     15.17 o
 -10   6   5        1.17        1.12      2.81 o
  -8   6   5     9401.74     9642.76     40.28 o
  -6   6   5     1092.10     1168.34     12.21 o
  -4   6   5     1413.70     1507.09     15.70 o
  -2   6   5      387.62      354.06      6.05 o
   0   6   5      158.65      172.83      4.82 o
   2   6   5       19.69       14.03      4.69 o
   4   6   5      188.21      164.52      7.78 o
   6   6   5      378.40      350.59     11.09 o
   8   6   5       76.39       68.88      6.85 o
  10   6   5      882.43      858.48     21.12 o
  12   6   5      671.61      676.98     20.78 o
  14   6   5      248.79      244.98     13.77 o
 -23   7   5        7.13       -0.04      8.95 o
 -21   7   5      148.06      130.28     11.37 o
 -19   7   5       67.18       67.67      8.21 o
 -17   7   5      102.87       77.72      6.85 o
 -15   7   5       91.42       79.71      6.49 o
 -13   7   5     2486.81     2451.84     27.92 o
 -11   7   5       58.10       62.28      4.62 o
  -9   7   5      108.89      108.87      4.46 o
  -7   7   5     2988.22     2996.44     21.21 o
  -5   7   5     4078.15     4076.33     22.91 o
  -3   7   5      153.42      151.33      4.44 o
  -1   7   5     1421.45     1382.75     13.62 o
   1   7   5     1312.67     1275.72     15.54 o
   3   7   5        0.41       -2.89      4.32 o
   5   7   5        5.38        7.45      5.14 o
   7   7   5     1609.82     1607.48     27.40 o
   9   7   5       16.61        5.38      6.03 o
  11   7   5      435.24      451.10     16.34 o
  13   7   5       18.76       28.31      7.03 o
  15   7   5       18.76       17.04      9.45 o
 -24   8   5        3.04        2.82      8.85 o
 -22   8   5        9.35        7.11      7.49 o
 -20   8   5      244.18      220.68     13.43 o
 -18   8   5      522.66      497.36     17.28 o
 -16   8   5       24.71       21.38      5.23 o
 -14   8   5        1.73        6.97      4.80 o
 -12   8   5     3191.63     3169.15     31.04 o
 -10   8   5      362.14      346.68      9.89 o
  -8   8   5      224.90      204.71      5.64 o
  -6   8   5     4776.55     4689.79     25.33 o
  -4   8   5      294.83      296.98      6.17 o
  -2   8   5     3810.52     3934.70     25.48 o
   0   8   5     4025.08     3929.21     29.19 o
   2   8   5       16.44       20.90      5.38 o
   4   8   5     1162.37     1219.23     21.95 o
   6   8   5     1112.98     1108.06     21.09 o
   8   8   5        0.08        6.54      6.40 o
  10   8   5      468.19      476.82     16.68 o
  12   8   5        0.01       -7.52      6.39 o
  14   8   5       39.98       42.56      8.57 o
 -23   9   5       41.80       27.91      8.58 o
 -21   9   5       33.08       33.98      7.84 o
 -19   9   5      260.41      309.35     15.32 o
 -17   9   5      477.21      496.53     17.98 o
 -15   9   5      524.34      541.62     14.98 o
 -13   9   5      844.20      862.43     17.06 o
 -11   9   5      514.91      520.99     12.79 o
  -9   9   5      630.40      594.27     11.04 o
  -7   9   5      372.40      375.22      8.38 o
  -5   9   5      893.78      845.82     12.35 o
  -3   9   5       61.44       57.94      4.01 o
  -1   9   5      578.97      594.57     12.11 o
   1   9   5     8946.40     9113.28     49.89 o
   3   9   5     1388.39     1412.23     20.57 o
   5   9   5     2934.95     3056.61     33.95 o
   7   9   5     1532.32     1634.12     27.80 o
   9   9   5      618.54      647.81     19.84 o
  11   9   5      118.49       95.45      8.55 o
  13   9   5      198.89      190.40     12.74 o
 -22  10   5        4.61       -0.92      7.82 o
 -20  10   5      367.19      361.52     16.92 o
 -18  10   5       84.94       80.90      9.10 o
 -16  10   5      160.34      143.55      9.75 o
 -14  10   5     1101.26     1125.85     23.56 o
 -12  10   5        1.00        9.39      5.00 o
 -10  10   5      159.56      151.02      7.37 o
  -8  10   5        2.63        0.68      3.35 o
  -6  10   5      436.36      424.09      8.31 o
  -4  10   5       95.13       92.91      4.98 o
  -2  10   5      279.70      266.77      8.32 o
   0  10   5     1915.86     2012.16     22.72 o
   2  10   5       98.99      126.81      7.49 o
   4  10   5        2.75       22.34      6.17 o
   6  10   5       52.93       50.14      6.21 o
   8  10   5      192.58      212.32     12.15 o
  10  10   5       47.02       30.54      6.43 o
  12  10   5       64.71       56.34      7.68 o
  14  10   5       33.28       32.37      8.09 o
 -21  11   5       79.80       87.35     10.00 o
 -19  11   5        8.52        3.87      7.28 o
 -17  11   5        6.16       20.62      6.93 o
 -15  11   5      143.68      150.91      9.70 o
 -13  11   5     1431.84     1499.35     26.93 o
 -11  11   5       31.24       26.42      5.12 o
  -9  11   5      277.25      289.35      9.19 o
  -7  11   5      677.09      706.02     13.11 o
  -5  11   5        0.51        1.25      3.14 o
  -3  11   5       97.43      106.52      5.77 o
  -1  11   5        0.16        6.64      4.23 o
   1  11   5     1916.26     1935.76     24.60 o
   3  11   5     3362.78     3488.99     35.29 o
   5  11   5      487.13      471.27     13.95 o
   7  11   5       10.09        9.90      5.78 o
   9  11   5      362.94      389.89     15.44 o
  11  11   5       27.61       17.08      6.75 o
  13  11   5       39.77       44.09      9.17 o
 -22  12   5        5.81       20.69      8.40 o
 -20  12   5       72.08       75.57      9.25 o
 -18  12   5      112.20       87.18      9.23 o
 -16  12   5      776.52      760.30     22.14 o
 -14  12   5      477.07      479.02     16.20 o
 -12  12   5        0.13        0.38      4.83 o
 -10  12   5       19.19       15.73      4.65 o
  -8  12   5      183.76      170.79      7.72 o
  -6  12   5       30.36       20.99      3.58 o
  -4  12   5      397.86      359.65     10.43 o
  -2  12   5      209.06      180.08      7.61 o
   0  12   5      210.14      190.86      7.86 o
   2  12   5      156.26      160.49      8.29 o
   4  12   5      407.57      436.86     13.45 o
   6  12   5      306.35      306.86     12.24 o
   8  12   5       83.53       63.75      7.52 o
  10  12   5      208.53      201.89     12.28 o
  12  12   5        6.97       -4.60      7.64 o
 -21  13   5       62.12       51.71      9.12 o
 -19  13   5      254.63      237.99     14.07 o
 -17  13   5       45.02       40.21      7.22 o
 -15  13   5       21.63       18.24      6.18 o
 -13  13   5      371.14      365.15     14.16 o
 -11  13   5       52.79       39.50      5.31 o
  -9  13   5       76.75       68.31      5.98 o
  -7  13   5       29.29       17.72      3.81 o
  -5  13   5       18.74       23.54      3.91 o
  -3  13   5      165.04      150.47      7.37 o
  -1  13   5       28.27       29.45      4.57 o
   1  13   5       44.16       30.37      4.95 o
   3  13   5       12.69        4.13      5.24 o
   5  13   5        1.25       -6.24      7.57 o
   7  13   5       43.47       48.45      7.90 o
   9  13   5       40.62       33.25      7.57 o
  11  13   5      167.70      175.54     12.86 o
 -20  14   5       14.59       22.89      7.95 o
 -18  14   5       43.36       26.67      7.30 o
 -16  14   5        0.08       -8.69      6.76 o
 -14  14   5       40.67       26.80      6.05 o
 -12  14   5       98.89       85.43      7.48 o
 -10  14   5        4.20        1.01      4.85 o
  -8  14   5      232.93      205.57      9.12 o
  -6  14   5      319.79      293.44     10.62 o
  -4  14   5      134.75      116.55      6.44 o
  -2  14   5      471.09      454.42     12.79 o
   0  14   5      214.84      197.54      8.76 o
   2  14   5      498.12      457.94     14.52 o
   4  14   5        0.69       -7.18      5.67 o
   6  14   5        1.03        0.28      6.04 o
   8  14   5        5.07       -5.50      6.81 o
  10  14   5        1.82        3.38      7.02 o
 -19  15   5       19.13       23.07      7.77 o
 -17  15   5        6.86        7.54      7.09 o
 -15  15   5       52.30       40.58      6.91 o
 -13  15   5       27.54       19.75      5.39 o
 -11  15   5       24.05       20.88      5.34 o
  -9  15   5       92.20       63.16      6.07 o
  -7  15   5       23.90       15.95      4.44 o
  -5  15   5      146.10      131.40      8.15 o
  -3  15   5       80.22       74.22      5.93 o
  -1  15   5        1.71       -4.34      4.52 o
   1  15   5       32.11       26.31      5.39 o
   3  15   5        0.00       -0.31      5.32 o
   5  15   5       27.42       21.29      6.35 o
   7  15   5       86.23       86.05      8.84 o
   9  15   5       96.24       97.83     10.03 o
 -18  16   5       25.94       16.14      7.82 o
 -16  16   5       48.75       42.41      8.24 o
 -14  16   5        0.32        8.94      6.17 o
 -12  16   5       16.69       27.18      5.87 o
 -10  16   5       88.56       78.80      7.30 o
  -8  16   5        9.18        6.69      5.20 o
  -6  16   5        1.45       -0.49      4.71 o
  -4  16   5        8.11       10.71      4.40 o
  -2  16   5       82.61       68.09      6.46 o
   0  16   5      146.35      125.73      7.55 o
   2  16   5       29.69       16.77      5.38 o
   4  16   5        2.43      -10.43      6.95 o
   6  16   5       40.82       26.13      6.06 o
   8  16   5       28.96       34.91      7.12 o
 -17  17   5       11.35       -1.49      9.45 o
 -15  17   5        0.00       -4.07      7.40 o
 -13  17   5        0.66        3.33      6.15 o
 -11  17   5       16.05       18.11      6.49 o
  -9  17   5       85.60       66.57      7.22 o
  -7  17   5      917.33      868.87     21.44 o
  -5  17   5      194.59      147.36      9.17 o
  -3  17   5      542.92      483.04     14.97 o
  -1  17   5       66.65       58.09      6.05 o
   1  17   5       69.87       57.69      6.40 o
   3  17   5       19.68       19.95      5.75 o
   5  17   5       20.87        8.37      5.99 o
   7  17   5       18.31       14.05      7.07 o
 -16  18   5       71.22       90.97     12.87 o
 -14  18   5       93.26       88.92     11.76 o
 -12  18   5       88.29      106.43     10.17 o
 -10  18   5      202.40      184.36     11.80 o
  -8  18   5       15.08        6.27      5.64 o
  -6  18   5        9.95        5.30      5.19 o
  -4  18   5       78.66       56.21      6.57 o
  -2  18   5       39.21       19.98      5.29 o
   0  18   5       17.21       25.26      5.70 o
   2  18   5       19.58        8.38      5.91 o
   4  18   5       71.40       49.90      7.14 o
   6  18   5        7.38      -12.37      8.25 o
 -13  19   5       24.86       33.11      9.07 o
 -11  19   5      124.28      132.15     11.06 o
  -9  19   5       63.68       57.69      8.05 o
  -7  19   5       36.03       34.11      6.56 o
  -5  19   5       85.44       67.02      7.65 o
  -3  19   5      149.10      182.85     10.61 o
  -1  19   5       20.24        6.59      5.87 o
   1  19   5        1.31       -7.46      7.16 o
   3  19   5       34.95       35.97      7.24 o
   5  19   5       69.32       70.43     10.61 o
 -12  20   5        3.82       -3.61      8.18 o
 -10  20   5       59.99       51.33      9.05 o
  -8  20   5      150.12      137.21     12.11 o
  -6  20   5       33.22       21.22      7.04 o
  -4  20   5        0.87        3.13      6.71 o
  -2  20   5        5.85        9.47      6.66 o
   0  20   5       18.92       19.33      7.55 o
   2  20   5        1.80       -6.79      7.62 o
  -9  21   5        0.28       13.18      8.68 o
  -7  21   5       12.75        7.64      7.45 o
  -5  21   5       51.46       44.46      8.26 o
  -3  21   5      116.26       93.65     10.43 o
  -1  21   5       52.79       46.95      8.41 o
 -24   0   6      125.12      135.60     16.90 o
 -22   0   6       89.38      106.33     15.32 o
 -20   0   6      207.33      180.63     17.22 o
 -18   0   6      215.48      239.09     16.38 o
 -16   0   6        7.54        9.52      6.61 o
 -14   0   6       14.30       16.67      5.96 o
 -12   0   6       73.61       66.76      8.11 o
 -10   0   6     1880.38     1707.13     30.14 o
  -8   0   6      412.26      462.87     10.94 o
  -6   0   6     3601.70     3624.35     36.91 o
  -4   0   6       21.93        8.81      3.64 o
  -2   0   6      398.88      521.10     20.13 o
   0   0   6       13.38       -3.16      7.36 o
   2   0   6       64.16       40.93      7.79 o
   4   0   6      776.63      697.67     23.00 o
   6   0   6        0.80       -2.90      8.13 o
   8   0   6       53.78       57.16      9.58 o
  10   0   6      366.75      411.69     23.45 o
  12   0   6        1.93       -2.67      9.30 o
 -23   1   6       70.51       64.97      8.93 o
 -21   1   6      110.55      122.78     10.66 o
 -19   1   6        8.16        7.30      6.12 o
 -17   1   6       43.26       33.54      6.13 o
 -15   1   6       18.55       24.54      5.26 o
 -13   1   6      821.30      858.54     18.95 o
 -11   1   6        1.86       -2.48      3.55 o
  -9   1   6       46.65       64.81      5.28 o
  -7   1   6       36.53       33.07      3.35 o
  -5   1   6       24.25       11.24      3.55 o
  -3   1   6     1244.54     1207.34     18.15 o
  -1   1   6      174.35      190.77      7.56 o
   1   1   6       16.45       14.84      4.53 o
   3   1   6      627.11      534.78     15.75 o
   5   1   6      106.20       89.73      7.52 o
   7   1   6        2.08        2.17      5.43 o
   9   1   6      534.00      548.84     18.44 o
  11   1   6       51.40       53.44      7.82 o
  13   1   6       48.95       47.40      8.73 o
 -24   2   6      147.59      136.55     11.50 o
 -22   2   6       89.30       92.10     10.22 o
 -20   2   6      449.78      465.21     17.28 o
 -18   2   6       21.39       15.33      6.23 o
 -16   2   6      180.98      189.93      9.38 o
 -14   2   6      730.31      723.88     16.86 o
 -12   2   6      574.27      593.72     13.67 o
 -10   2   6       57.46       49.18      4.02 o
  -8   2   6       46.61       45.14      3.65 o
  -6   2   6      404.64      369.60      9.27 o
  -4   2   6       29.92       30.79      3.16 o
  -2   2   6      668.75      604.26     10.72 o
   0   2   6        3.54       -1.33      3.58 o
   2   2   6     1426.03     1452.51     25.01 o
   4   2   6      204.59      200.02      9.79 o
   6   2   6      199.60      212.75     10.66 o
   8   2   6       54.24       43.73      6.01 o
  10   2   6       11.62        7.03      6.65 o
  12   2   6        0.03        2.96      7.47 o
 -23   3   6       28.51       30.25      8.88 o
 -21   3   6      119.37      116.34      9.79 o
 -19   3   6       20.74       28.42      6.24 o
 -17   3   6       36.60       39.86      6.23 o
 -15   3   6      150.40      145.99      8.31 o
 -13   3   6      312.14      332.57      9.91 o
 -11   3   6      246.71      257.35      8.82 o
  -9   3   6      263.20      276.79      8.12 o
  -7   3   6        1.40        1.47      2.38 o
  -5   3   6       43.42       58.34      3.22 o
  -3   3   6       13.14       11.20      2.24 o
  -1   3   6       99.72      105.40      6.37 o
   1   3   6       91.85       75.15      6.66 o
   3   3   6        1.75        3.11      4.28 o
   5   3   6      355.65      345.89     13.13 o
   7   3   6       54.05       51.83      6.55 o
   9   3   6      121.91      114.52      9.31 o
  11   3   6        3.16        2.04      6.90 o
  13   3   6       62.47       89.86     10.29 o
 -24   4   6       35.94       50.56     10.29 o
 -22   4   6       52.36       51.66      8.11 o
 -20   4   6      148.39      159.13     10.52 o
 -18   4   6       13.45       10.67      5.50 o
 -16   4   6      492.75      487.12     14.73 o
 -14   4   6        3.33       -0.60      4.42 o
 -12   4   6      124.68      134.24      6.86 o
 -10   4   6       32.13       28.76      4.28 o
  -8   4   6      553.06      537.23     10.88 o
  -6   4   6      235.39      225.09      6.43 o
  -4   4   6       53.37       38.38      3.39 o
  -2   4   6        4.27       -2.71      3.85 o
   0   4   6        3.32       -1.80      4.21 o
   2   4   6     1143.63     1117.62     21.79 o
   4   4   6      236.71      239.46     10.90 o
   6   4   6      688.32      704.76     19.05 o
   8   4   6      164.21      156.21     10.85 o
  10   4   6      224.04      228.73     13.47 o
  12   4   6      247.25      260.59     15.66 o
 -23   5   6      247.90      251.86     16.26 o
 -21   5   6      123.51      123.17     11.06 o
 -19   5   6      215.00      254.09     12.81 o
 -17   5   6       28.58       32.34      5.82 o
 -15   5   6     1184.19     1181.30     21.84 o
 -13   5   6       59.21       51.44      5.25 o
 -11   5   6      751.16      756.59     14.48 o
  -9   5   6        3.76        7.50      3.35 o
  -7   5   6       17.11       15.45      3.17 o
  -5   5   6      147.27      140.73      5.27 o
  -3   5   6      644.29      648.99     11.35 o
  -1   5   6      127.24      122.15      6.42 o
   1   5   6     2325.55     2405.52     29.82 o
   3   5   6      775.72      793.35     19.18 o
   5   5   6      368.59      357.04     14.21 o
   7   5   6      562.64      573.01     18.68 o
   9   5   6      315.59      310.86     15.10 o
  11   5   6      179.43      207.21     13.12 o
  13   5   6      125.49      119.03     12.01 o
 -22   6   6        1.30        9.18      8.93 o
 -20   6   6       25.87       34.46      8.54 o
 -18   6   6      689.40      728.18     19.80 o
 -16   6   6      700.87      723.71     18.75 o
 -14   6   6      340.60      350.90     12.74 o
 -12   6   6     2815.40     2937.51     32.68 o
 -10   6   6        1.56        1.14      4.24 o
  -8   6   6       14.79       12.32      3.66 o
  -6   6   6      373.72      359.36      9.10 o
  -4   6   6     1387.29     1434.34     17.72 o
  -2   6   6       96.63       85.17      6.49 o
   0   6   6      609.03      598.74     13.77 o
   2   6   6        2.92       10.34      4.97 o
   4   6   6      334.72      331.28     13.83 o
   6   6   6       34.61       26.74      7.20 o
   8   6   6        6.16        2.96      5.84 o
  10   6   6      439.37      480.46     18.94 o
  12   6   6        2.00        8.20      7.26 o
 -23   7   6       44.12       48.83     10.06 o
 -21   7   6      347.87      417.79     19.33 o
 -19   7   6       30.24       31.96      7.98 o
 -17   7   6       53.62       52.42      7.53 o
 -15   7   6     1198.03     1300.78     24.35 o
 -13   7   6        0.36        4.38      4.69 o
 -11   7   6     2710.78     2780.49     31.55 o
  -9   7   6       83.63       72.78      5.66 o
  -7   7   6      605.18      578.05     11.82 o
  -5   7   6     3850.84     3895.84     28.80 o
  -3   7   6     2461.31     2491.58     25.35 o
  -1   7   6      840.51      861.85     16.71 o
   1   7   6       40.29       29.14      5.87 o
   3   7   6     1400.14     1450.11     27.49 o
   5   7   6        4.91       13.07      7.30 o
   7   7   6        2.24        7.73      7.09 o
   9   7   6      581.02      628.78     22.59 o
  11   7   6       21.07       42.62      8.72 o
 -22   8   6       72.04       86.18     10.48 o
 -20   8   6      406.66      452.78     19.81 o
 -18   8   6      196.29      214.57     13.59 o
 -16   8   6      165.38      162.29     10.44 o
 -14   8   6      342.08      390.20     13.82 o
 -12   8   6        1.81        5.43      4.81 o
 -10   8   6       17.85       11.36      5.04 o
  -8   8   6      184.60      183.73      7.74 o
  -6   8   6      964.73      980.47     16.35 o
  -4   8   6     2885.81     2921.34     28.42 o
  -2   8   6      205.87      193.02      8.12 o
   0   8   6      447.75      505.39     13.76 o
   2   8   6      628.30      671.10     18.04 o
   4   8   6      714.55      723.80     21.91 o
   6   8   6      393.52      405.04     17.48 o
   8   8   6       29.25       15.76      7.36 o
  10   8   6       46.89       42.34      8.78 o
  12   8   6       79.82       94.38     11.27 o
 -21   9   6       25.04       26.94      8.74 o
 -19   9   6      280.44      295.04     16.44 o
 -17   9   6      377.23      389.43     17.37 o
 -15   9   6      359.09      389.13     15.76 o
 -13   9   6      926.27      962.42     23.14 o
 -11   9   6      516.45      545.43     15.97 o
  -9   9   6      120.97      118.92      7.22 o
  -7   9   6     1051.88     1033.36     17.89 o
  -5   9   6     3169.26     3194.72     31.02 o
  -3   9   6      109.07       92.31      6.40 o
  -1   9   6     1105.61     1102.12     18.95 o
   1   9   6     1177.70     1184.20     22.49 o
   3   9   6      751.56      806.41     20.64 o
   5   9   6        9.60       18.39      7.23 o
   7   9   6       65.10       60.00      9.07 o
   9   9   6        0.00      -10.31      8.65 o
  11   9   6        2.00       15.32      9.45 o
 -22  10   6      380.13      417.42     20.73 o
 -20  10   6      421.71      473.84     20.60 o
 -18  10   6     1081.69     1138.54     29.71 o
 -16  10   6        9.31        5.06      7.28 o
 -14  10   6      730.44      687.75     20.36 o
 -12  10   6     2931.85     3031.49     40.04 o
 -10  10   6      959.97      973.44     22.43 o
  -8  10   6     1833.12     1857.65     26.47 o
  -6  10   6     5491.83     5651.24     41.74 o
  -4  10   6       17.83       20.32      5.52 o
  -2  10   6     2382.35     2405.58     29.31 o
   0  10   6     1565.52     1660.48     25.25 o
   2  10   6      301.14      326.88     14.39 o
   4  10   6      633.45      682.96     20.66 o
   6  10   6       70.53       83.84      8.96 o
   8  10   6        0.17      -11.66      7.77 o
  10  10   6       82.91      103.42     10.88 o
 -21  11   6       19.30       34.38      8.88 o
 -19  11   6      177.37      207.44     14.39 o
 -17  11   6      207.98      225.33     14.93 o
 -15  11   6        0.23       -1.89      6.65 o
 -13  11   6      509.90      532.39     19.18 o
 -11  11   6      840.01      893.67     22.52 o
  -9  11   6       27.17       21.67      5.26 o
  -7  11   6      825.42      871.93     18.49 o
  -5  11   6      607.63      655.28     15.66 o
  -3  11   6        9.82       18.20      5.01 o
  -1  11   6       32.26       21.71      5.11 o
   1  11   6      732.55      766.05     19.29 o
   3  11   6       27.42       35.51      6.81 o
   5  11   6       68.20       68.08      8.86 o
   7  11   6      227.33      254.07     15.48 o
   9  11   6       72.88       61.89     10.25 o
 -20  12   6      143.96      201.80     15.22 o
 -18  12   6      148.94      151.08     12.66 o
 -16  12   6       47.09       31.53      7.69 o
 -14  12   6      508.16      539.99     19.86 o
 -12  12   6      238.55      220.43     12.04 o
 -10  12   6        5.46       -3.24      5.52 o
  -8  12   6       49.63       34.87      5.59 o
  -6  12   6       20.85       11.35      4.52 o
  -4  12   6     1075.96     1082.47     21.53 o
  -2  12   6       19.84       18.03      5.26 o
   0  12   6       26.58       17.39      5.51 o
   2  12   6       91.13       84.65      8.78 o
   4  12   6      105.10       98.07     10.30 o
   6  12   6      117.64      119.24     11.22 o
   8  12   6      176.97      169.29     14.18 o
 -19  13   6       10.84        5.66      7.87 o
 -17  13   6       86.55       63.16      8.82 o
 -15  13   6      107.00      116.91     10.38 o
 -13  13   6       50.89       33.80      6.72 o
 -11  13   6      416.60      409.35     16.04 o
  -9  13   6       13.68       10.93      5.07 o
  -7  13   6      501.69      499.53     15.78 o
  -5  13   6       86.83       95.25      7.35 o
  -3  13   6      639.14      673.54     17.64 o
  -1  13   6       14.64       10.56      5.85 o
   1  13   6      154.05      152.59      9.76 o
   3  13   6      740.30      769.53     23.61 o
   5  13   6      192.03      223.22     14.78 o
   7  13   6      252.13      290.52     17.14 o
   9  13   6      118.18      161.64     13.81 o
 -18  14   6        0.37        1.77      7.94 o
 -16  14   6        4.80        1.64      7.93 o
 -14  14   6       62.00       55.76      7.99 o
 -12  14   6      202.63      205.44     12.06 o
 -10  14   6       95.79       74.62      7.62 o
  -8  14   6       17.70       13.87      5.44 o
  -6  14   6       29.88       17.08      5.25 o
  -4  14   6      137.55      159.80      9.59 o
  -2  14   6       20.79       25.84      5.30 o
   0  14   6        0.00       -6.16      5.73 o
   2  14   6       29.53       31.88      6.79 o
   4  14   6       33.22       40.70      8.04 o
   6  14   6        0.25        1.68      7.82 o
   8  14   6        0.27       11.97      9.62 o
 -17  15   6        4.81        4.83      7.98 o
 -15  15   6      336.73      352.75     18.06 o
 -13  15   6       10.74       12.04      8.31 o
 -11  15   6      220.13      203.28     12.27 o
  -9  15   6        2.04       -5.81      5.88 o
  -7  15   6       24.70        4.50      5.56 o
  -5  15   6       45.84       43.43      6.62 o
  -3  15   6      156.91      173.30     10.69 o
  -1  15   6        9.08        7.15      5.53 o
   1  15   6      152.50      166.98     11.42 o
   3  15   6      443.20      527.06     18.68 o
   5  15   6       20.30       12.58      7.43 o
   7  15   6      179.32      206.26     14.98 o
 -16  16   6        3.70       -1.86      8.30 o
 -14  16   6        6.57       10.52      7.76 o
 -12  16   6        6.92        2.60      7.04 o
 -10  16   6       31.71       27.45      7.54 o
  -8  16   6        0.07        1.02      5.96 o
  -6  16   6       11.83       10.86      5.79 o
  -4  16   6      248.69      274.10     13.27 o
  -2  16   6       22.65       25.28      6.79 o
   0  16   6      181.50      194.19     12.79 o
   2  16   6      117.58      140.89     11.25 o
   4  16   6       16.79       36.43      7.63 o
 -15  17   6       14.25       12.46      8.77 o
 -13  17   6        1.39        3.22      7.54 o
 -11  17   6       15.38       15.65      6.79 o
  -9  17   6      117.28      114.11     10.09 o
  -7  17   6      119.62       95.29      8.86 o
  -5  17   6        3.93        3.68      5.97 o
  -3  17   6       37.47       56.62      7.83 o
  -1  17   6       29.52       36.03      7.11 o
   1  17   6        2.26        3.34      6.75 o
   3  17   6       60.51      102.60     10.66 o
 -12  18   6        4.07        6.12      7.57 o
 -10  18   6        5.20       12.25      7.07 o
  -8  18   6       39.17       39.98      7.92 o
  -6  18   6       26.69       17.43      6.56 o
  -4  18   6       19.82       17.00      6.83 o
  -2  18   6       37.16       37.06      7.35 o
   0  18   6       43.62       48.04      7.96 o
   2  18   6        2.30       10.56      7.51 o
  -9  19   6        2.92       -0.08      7.31 o
  -7  19   6       28.20       13.50      6.72 o
  -5  19   6        0.03       -6.88      7.56 o
  -3  19   6       40.15       26.67      7.14 o
  -1  19   6       10.89       17.75      8.02 o
 -23   1   7      115.86      100.05     11.02 o
 -21   1   7       16.55        8.46      7.56 o
 -19   1   7        3.74       -4.72      7.23 o
 -17   1   7       19.80       19.40      6.23 o
 -15   1   7      225.62      225.96     12.01 o
 -13   1   7       57.17       56.13      6.29 o
 -11   1   7      205.51      185.77      8.73 o
  -9   1   7      827.17      897.87     18.18 o
  -7   1   7      414.39      374.53     11.46 o
  -5   1   7        2.16       -5.92      4.55 o
  -3   1   7     1166.32     1163.81     24.56 o
  -1   1   7      343.12      318.64     13.81 o
   1   1   7      141.20      128.32      9.51 o
   3   1   7      189.50      154.43     11.39 o
   5   1   7       10.15        5.10      6.89 o
   7   1   7      102.58      108.00     11.18 o
   9   1   7        3.66       -2.97      8.06 o
 -22   2   7       27.82       13.95      8.22 o
 -20   2   7        3.81       -0.66      7.03 o
 -18   2   7       16.52        0.06      8.43 o
 -16   2   7       99.94      110.25      9.01 o
 -14   2   7      210.49      224.94     11.65 o
 -12   2   7      105.47       82.72      8.27 o
 -10   2   7      156.01      157.68      8.47 o
  -8   2   7      917.56      944.19     17.91 o
  -6   2   7      357.26      313.52     11.28 o
  -4   2   7      311.40      303.26     11.81 o
  -2   2   7      947.90      871.98     21.51 o
   0   2   7       29.73       13.07      6.50 o
   2   2   7       22.48        3.75      5.96 o
   4   2   7      898.84      899.16     24.58 o
   6   2   7      132.54      131.99     10.79 o
   8   2   7       71.13       68.96      9.01 o
  10   2   7        3.71        8.34      8.31 o
 -21   3   7        2.10        6.21      7.74 o
 -19   3   7        3.07       -4.86      7.38 o
 -17   3   7       46.28       39.25      7.29 o
 -15   3   7       28.60       31.07      6.75 o
 -13   3   7       77.32       77.11      8.20 o
 -11   3   7        0.44       -1.81      5.21 o
  -9   3   7      148.02      132.72      8.13 o
  -7   3   7       19.27       12.74      4.17 o
  -5   3   7       22.22       18.74      4.70 o
  -3   3   7      442.89      433.58     14.71 o
  -1   3   7      177.26      160.38      9.88 o
   1   3   7       16.47       11.96      6.29 o
   3   3   7      221.78      207.77     11.61 o
   5   3   7       17.71       11.96      6.88 o
   7   3   7      120.34      121.53     10.87 o
   9   3   7       79.79       73.36     10.06 o
 -22   4   7        6.26        9.41      9.81 o
 -20   4   7        0.00        0.18      7.99 o
 -18   4   7       12.04        8.36      7.08 o
 -16   4   7       11.49       14.37      6.67 o
 -14   4   7        6.55       -0.20      6.11 o
 -12   4   7      149.51      143.31      9.60 o
 -10   4   7      554.79      535.69     15.40 o
  -8   4   7        3.44       -4.19      4.30 o
  -6   4   7      256.32      223.50      9.09 o
  -4   4   7        3.44       -0.64      4.79 o
  -2   4   7       20.18        5.72      5.16 o
   0   4   7       10.33       -4.37      6.62 o
   2   4   7        1.34        2.85      7.49 o
   4   4   7       37.05       31.77      7.16 o
   6   4   7      151.13      153.91     11.42 o
   8   4   7       88.03       84.95      9.77 o
  10   4   7       13.88       22.22     11.50 o
 -21   5   7      286.14      304.16     19.45 o
 -19   5   7        0.67       -2.62      7.84 o
 -17   5   7      281.20      315.56     15.41 o
 -15   5   7      210.52      194.25     11.67 o
 -13   5   7       56.46       54.81      6.99 o
 -11   5   7      211.22      216.16     11.31 o
  -9   5   7      484.60      468.76     13.21 o
  -7   5   7      201.37      190.34      8.31 o
  -5   5   7        0.29        1.48      4.46 o
  -3   5   7     1127.43     1202.76     25.12 o
  -1   5   7       31.52       29.21      5.93 o
   1   5   7      819.28      860.55     25.13 o
   3   5   7      735.89      723.41     24.39 o
   5   5   7       60.43       43.45      8.80 o
   7   5   7       59.62       43.39      8.25 o
   9   5   7       92.94       76.72     10.38 o
 -22   6   7        2.36       17.82     10.19 o
 -20   6   7        2.24       -0.18      9.29 o
 -18   6   7      279.37      306.04     16.78 o
 -16   6   7      104.36       90.36      9.80 o
 -14   6   7       21.62       17.90      6.72 o
 -12   6   7       16.15       13.18      5.85 o
 -10   6   7     1588.41     1600.15     26.42 o
  -8   6   7       21.38       21.51      4.74 o
  -6   6   7       99.19       94.22      6.51 o
  -4   6   7     2320.93     2434.88     32.37 o
  -2   6   7        5.12       -1.52      5.67 o
   0   6   7       10.95        2.43      6.29 o
   2   6   7      830.08      897.29     26.39 o
   4   6   7      127.30      117.41     11.40 o
   6   6   7       40.60       21.37      7.78 o
   8   6   7        3.37       -5.14      8.52 o
 -21   7   7      140.40      155.07     15.58 o
 -19   7   7        3.14       -0.88      8.51 o
 -17   7   7     1427.02     1459.95     36.77 o
 -15   7   7      610.78      689.20     21.99 o
 -13   7   7      412.47      428.26     16.56 o
 -11   7   7     1143.61     1186.93     25.38 o
  -9   7   7      399.36      411.66     15.11 o
  -7   7   7        2.63        1.27      5.20 o
  -5   7   7      306.40      338.00     13.19 o
  -3   7   7      162.55      149.20      9.39 o
  -1   7   7        5.43       -9.59      6.39 o
   1   7   7        1.23       -5.08      7.31 o
   3   7   7       37.81       21.29      7.46 o
   5   7   7      151.32      133.32     12.41 o
   7   7   7        1.14       -4.16      8.21 o
   9   7   7       74.75       91.54     11.94 o
 -20   8   7      135.95      155.41     14.70 o
 -18   8   7      684.91      780.25     28.03 o
 -16   8   7      647.61      659.19     26.22 o
 -14   8   7      262.26      264.17     16.19 o
 -12   8   7     2789.15     2800.68     44.10 o
 -10   8   7      538.13      546.40     17.67 o
  -8   8   7       20.50       11.47      5.49 o
  -6   8   7      455.08      423.79     13.92 o
  -4   8   7     1591.35     1672.89     28.09 o
  -2   8   7       31.25       30.89      6.13 o
   0   8   7      128.76      117.52      9.47 o
   2   8   7      129.10      142.05     12.35 o
   4   8   7        0.47       11.86      7.87 o
   6   8   7        6.95        4.05      7.93 o
   8   8   7       27.78       26.17      8.58 o
 -19   9   7      524.88      614.68     27.10 o
 -17   9   7      298.29      333.81     20.00 o
 -15   9   7      286.76      272.56     16.53 o
 -13   9   7      188.78      215.03     14.67 o
 -11   9   7      412.65      464.23     20.02 o
  -9   9   7        5.26       -2.69      6.42 o
  -7   9   7      610.73      595.60     17.15 o
  -5   9   7      624.50      686.47     18.99 o
  -3   9   7       31.98       25.90      6.07 o
  -1   9   7      567.54      609.15     19.98 o
   1   9   7      403.21      435.28     19.28 o
   3   9   7      426.81      449.51     21.14 o
   5   9   7      221.53      251.25     16.70 o
   7   9   7       41.60       36.61      9.47 o
 -20  10   7        4.10       16.85     10.41 o
 -18  10   7      146.96      182.22     16.05 o
 -16  10   7      194.78      194.43     14.45 o
 -14  10   7       10.33       17.02      6.93 o
 -12  10   7      158.05      160.88     12.64 o
 -10  10   7       59.08       59.66      7.79 o
  -8  10   7        1.25       -5.60      5.63 o
  -6  10   7        2.18        2.23      5.15 o
  -4  10   7       13.96       28.60      6.31 o
  -2  10   7      379.16      399.62     16.34 o
   0  10   7        1.86        0.44      6.79 o
   2  10   7      281.87      301.29     17.36 o
   4  10   7        1.83        8.53      7.44 o
   6  10   7        1.80        8.37      9.93 o
 -19  11   7       16.31       13.76      9.42 o
 -17  11   7      129.78      128.02     13.68 o
 -15  11   7        2.44       10.90      7.60 o
 -13  11   7      348.51      332.54     17.79 o
 -11  11   7        2.09      -10.29      7.01 o
  -9  11   7       59.16       52.42      7.07 o
  -7  11   7      806.04      794.02     21.35 o
  -5  11   7       74.75       83.60      9.14 o
  -3  11   7      386.86      399.24     16.48 o
  -1  11   7      234.97      227.84     13.27 o
   1  11   7       70.20       49.36      9.11 o
   3  11   7       81.35       99.14     12.13 o
   5  11   7       33.26       42.35      9.45 o
 -18  12   7      325.07      315.99     20.10 o
 -16  12   7        4.80       -0.01      8.65 o
 -14  12   7       82.63       82.12     10.31 o
 -12  12   7      143.21      124.61     11.47 o
 -10  12   7        5.09       -1.49      6.10 o
  -8  12   7        8.27       10.78      5.99 o
  -6  12   7      149.39      155.25     11.07 o
  -4  12   7       76.22       72.04      8.97 o
  -2  12   7       25.98       20.48      6.81 o
   0  12   7      155.05      149.96     11.81 o
   2  12   7        6.90       11.39      7.93 o
   4  12   7        0.00        0.88      8.64 o
 -17  13   7      130.95      120.54     13.01 o
 -15  13   7        5.34       21.97      8.08 o
 -13  13   7       24.28       18.95      7.56 o
 -11  13   7       16.17       14.59      7.25 o
  -9  13   7      136.11      116.44     10.16 o
  -7  13   7      165.09      150.97     11.73 o
  -5  13   7        3.70        4.60      6.10 o
  -3  13   7      139.53      114.45     10.66 o
  -1  13   7       16.91        6.65      6.43 o
   1  13   7       16.77       15.04      7.48 o
   3  13   7       38.60       47.78      9.39 o
 -16  14   7       32.74       31.34      9.99 o
 -14  14   7       33.02       46.33      8.95 o
 -12  14   7        0.35        1.53      7.45 o
 -10  14   7      131.93      146.43     12.91 o
  -8  14   7       18.33       14.43      6.99 o
  -6  14   7       30.29       30.68      6.55 o
  -4  14   7      192.44      177.24     13.92 o
  -2  14   7        0.13       -8.14      7.92 o
   0  14   7        4.37        3.50      7.38 o
   2  14   7       67.24       62.06      9.67 o
 -13  15   7      104.59      122.28     12.25 o
 -11  15   7       18.07       24.14      7.45 o
  -9  15   7      172.45      190.33     14.24 o
  -7  15   7       63.89       43.71      8.35 o
  -5  15   7        3.41       13.81      7.17 o
  -3  15   7       55.95       60.89      9.31 o
  -1  15   7       40.02       47.86      9.24 o
   1  15   7       11.84       12.32      8.49 o
 -12  16   7       62.64       98.94     13.02 o
 -10  16   7        2.64        8.85      8.02 o
  -8  16   7        0.78        2.48      7.01 o
  -6  16   7        0.05       10.68      8.03 o
  -4  16   7       25.90       31.53      8.89 o
  -2  16   7        4.36       14.20      8.25 o
  -9  17   7      305.84      324.10     20.11 o
  -7  17   7        7.21       20.71      7.96 o
  -5  17   7      183.46      218.53     18.83 o
 -20   0   8      164.80      158.50     18.81 o
 -18   0   8       73.29       69.15     12.63 o
 -16   0   8      135.31      153.21     17.78 o
 -14   0   8      533.58      499.47     27.54 o
 -12   0   8      849.49      785.36     33.17 o
 -10   0   8       48.53       37.77     11.07 o
  -8   0   8     2874.11     2890.60     57.80 o
  -6   0   8      447.19      444.37     24.81 o
  -4   0   8      130.87       82.38     11.43 o
  -2   0   8      622.01      651.37     38.89 o
   0   0   8        2.06      -18.79     13.54 o
   2   0   8      196.24      225.63     23.02 o
   4   0   8      127.00      135.40     20.16 o
   6   0   8       16.06       27.90     13.96 o
 -19   1   8      155.85      167.27     12.98 o
 -17   1   8      119.48      134.11     11.66 o
 -15   1   8      999.52     1008.55     27.78 o
 -13   1   8      145.20      113.42     10.37 o
 -11   1   8       21.12       24.82      6.70 o
  -9   1   8      300.97      322.47     14.47 o
  -7   1   8      326.12      287.08     12.83 o
  -5   1   8       57.79       48.30      7.37 o
  -3   1   8       53.50       39.41      7.21 o
  -1   1   8      184.61      154.20     13.00 o
   1   1   8       27.54       -0.72      9.88 o
   3   1   8       14.98       12.16      8.80 o
   5   1   8       22.35       18.21      9.35 o
 -20   2   8        1.01       -9.99      8.69 o
 -18   2   8       16.18        7.91      8.85 o
 -16   2   8       68.18       84.10      9.56 o
 -14   2   8        0.50        6.97      6.25 o
 -12   2   8       43.31       36.38      8.57 o
 -10   2   8       42.17       47.57      7.03 o
  -8   2   8      150.81      137.37      9.45 o
  -6   2   8       55.14       37.17      6.63 o
  -4   2   8      244.59      196.16     11.42 o
  -2   2   8       60.64       48.45      8.45 o
   0   2   8      600.73      581.32     23.84 o
   2   2   8       13.29        3.65      9.16 o
   4   2   8       85.08       83.35     11.19 o
   6   2   8      285.41      330.02     21.20 o
 -19   3   8      121.75      114.13     11.62 o
 -17   3   8      242.00      269.73     15.23 o
 -15   3   8      354.18      362.10     16.64 o
 -13   3   8       48.68       35.42      7.37 o
 -11   3   8        3.38       13.25      6.48 o
  -9   3   8      288.78      245.95     13.59 o
  -7   3   8      353.96      397.42     14.91 o
  -5   3   8        0.09       -3.36      7.04 o
  -3   3   8       50.62       24.82      7.17 o
  -1   3   8      369.55      393.25     19.03 o
   1   3   8      188.51      181.79     14.48 o
   3   3   8       11.15        8.11      9.28 o
   5   3   8      136.46      161.16     14.43 o
 -20   4   8       82.72       87.69     13.25 o
 -18   4   8        5.01        0.78      7.39 o
 -16   4   8       21.15       17.10      7.56 o
 -14   4   8        5.24        2.49      6.58 o
 -12   4   8       57.83       53.58      7.94 o
 -10   4   8       83.28       64.07      8.53 o
  -8   4   8        3.21        6.21      6.51 o
  -6   4   8       39.81       28.61      6.51 o
  -4   4   8      172.12      161.13     12.24 o
  -2   4   8        0.43        3.08      7.09 o
   0   4   8        1.53        3.25      7.31 o
   2   4   8       23.34        8.14     10.25 o
   4   4   8       35.63       42.91      9.32 o
 -19   5   8        1.07        9.40      8.78 o
 -17   5   8      271.08      278.36     17.73 o
 -15   5   8       15.01        2.21      7.35 o
 -13   5   8        1.52        1.44      7.03 o
 -11   5   8        0.22        0.54      7.04 o
  -9   5   8       32.26       33.49      6.93 o
  -7   5   8        8.43        8.20      6.37 o
  -5   5   8       90.23       70.24      8.48 o
  -3   5   8      131.60      136.41     11.58 o
  -1   5   8      254.97      267.22     17.24 o
   1   5   8      105.03      102.46     12.03 o
   3   5   8       29.71       22.15      8.92 o
   5   5   8        1.34      -13.93      9.29 o
 -18   6   8       33.45       33.56     10.39 o
 -16   6   8      133.93       99.05     13.03 o
 -14   6   8      283.45      290.65     16.45 o
 -12   6   8        5.42        8.24      8.00 o
 -10   6   8       31.88       30.91      7.08 o
  -8   6   8        1.30        1.41      6.12 o
  -6   6   8      404.34      439.63     16.66 o
  -4   6   8        0.41        4.43      6.60 o
  -2   6   8      122.76      150.85     12.84 o
   0   6   8        0.00        0.32      7.31 o
   2   6   8       48.05       40.84      9.64 o
   4   6   8       46.74       46.27      9.74 o
 -17   7   8       42.89       58.46     10.10 o
 -15   7   8        1.53       -0.33      8.40 o
 -13   7   8       14.08        9.99      7.72 o
 -11   7   8       24.74        5.92      6.75 o
  -9   7   8      143.73      175.21     12.43 o
  -7   7   8      236.30      245.18     14.33 o
  -5   7   8       26.89       23.08      6.39 o
  -3   7   8       10.13        6.13      6.88 o
  -1   7   8       22.24        5.59      7.73 o
   1   7   8       29.22       21.53      8.39 o
   3   7   8       84.62       66.85     11.37 o
 -18   8   8        0.36        5.16      9.38 o
 -16   8   8       37.93       37.37     11.42 o
 -14   8   8      222.23      240.80     16.93 o
 -12   8   8        2.36       -3.46      7.83 o
 -10   8   8        2.27        3.19      6.83 o
  -8   8   8        0.15       -6.65      6.30 o
  -6   8   8      226.94      206.38     12.83 o
  -4   8   8       77.23       76.35      8.95 o
  -2   8   8      148.86      155.52     12.38 o
   0   8   8        4.46        6.15      6.98 o
   2   8   8       34.12       28.83      7.87 o
 -17   9   8       77.56       66.87     10.50 o
 -15   9   8      115.90      118.22     13.40 o
 -13   9   8       28.30       25.03      7.98 o
 -11   9   8        7.55        4.90      8.00 o
  -9   9   8      133.25      123.30     11.81 o
  -7   9   8       76.17       73.49      9.44 o
  -5   9   8        0.21       -1.94      7.63 o
  -3   9   8      184.70      183.57     13.24 o
  -1   9   8       11.61        4.94      7.57 o
   1   9   8      131.36      165.88     13.31 o
 -16  10   8       24.23       10.68     11.39 o
 -14  10   8       59.76       64.37     10.15 o
 -12  10   8       16.40       12.44      8.23 o
 -10  10   8      183.41      177.17     13.83 o
  -8  10   8      159.78      168.15     14.70 o
  -6  10   8       90.90       70.16      9.29 o
  -4  10   8       30.72       26.31      9.12 o
  -2  10   8       24.40       18.25      7.43 o
   0  10   8      159.08      169.27     14.17 o
 -15  11   8        5.11        9.77      8.36 o
 -13  11   8        2.63        4.21      7.48 o
 -11  11   8        1.38       -8.45      7.74 o
  -9  11   8        5.29       12.57      8.56 o
  -7  11   8       31.72       20.47      7.52 o
  -5  11   8       51.29       56.39      9.76 o
  -3  11   8       27.62       21.31      7.59 o
  -1  11   8       11.03        7.38      8.11 o
 -12  12   8       20.07       23.13      8.56 o
 -10  12   8        0.66        2.99      8.81 o
  -8  12   8        2.82        1.99      7.45 o
  -6  12   8      188.86      188.29     16.51 o
  -4  12   8        2.23       -2.85      7.74 o
  -2  12   8       28.46       21.45      7.81 o
 -11  13   8       41.91       36.56      9.86 o
  -9  13   8       91.32       94.50     13.42 o
  -7  13   8        0.63       10.73     10.75 o
  -5  13   8      110.26      125.75     13.35 o
  -3  13   8      209.77      202.57     16.13 o
 -15   1   9      353.57      384.53     21.31 o
 -13   1   9       29.61       16.81     11.24 o
 -11   1   9      380.47      448.59     24.41 o
  -9   1   9      103.27      103.52     12.91 o
  -7   1   9       56.01       47.65      9.62 o
  -5   1   9        0.07      -13.11      8.74 o
  -3   1   9        6.81      -15.29     10.53 o
  -1   1   9       96.81       73.68     12.58 o
 -14   2   9       47.16       37.16     10.51 o
 -12   2   9      194.50      170.18     18.16 o
 -10   2   9        6.48       17.38      8.97 o
  -8   2   9        0.10       11.01      9.63 o
  -6   2   9       25.89       24.66      8.32 o
  -4   2   9       13.01       -2.32      8.06 o
  -2   2   9        3.48       -3.73     15.43 o
 -15   3   9       46.32       68.41     11.97 o
 -13   3   9        2.46      -10.52     10.08 o
 -11   3   9        5.76       15.73      9.04 o
  -9   3   9       37.92       52.16     11.28 o
  -7   3   9       50.33       63.82     10.48 o
  -5   3   9       55.63       48.08      9.48 o
  -3   3   9      189.21      188.05     15.67 o
  -1   3   9      148.62      183.41     18.19 o
 -14   4   9       99.24       73.73     12.75 o
 -12   4   9       15.11       -1.82     10.34 o
 -10   4   9       98.70      111.98     13.37 o
  -8   4   9      204.83      228.21     18.79 o
  -6   4   9      192.79      158.57     14.50 o
  -4   4   9      253.54      242.19     17.15 o
  -2   4   9       88.10      136.86     16.48 o
 -13   5   9       80.89       77.72     12.61 o
 -11   5   9       16.54       28.33     10.09 o
  -9   5   9      215.46      239.20     20.18 o
  -7   5   9      225.18      222.51     18.28 o
  -5   5   9       30.06       40.13      9.76 o
  -3   5   9        7.72       17.39     10.70 o
 -12   6   9      106.54      113.69     13.39 o
 -10   6   9       20.92       17.67      9.09 o
  -8   6   9       46.07       44.00     10.50 o
  -6   6   9       24.74       38.31      8.94 o
  -4   6   9        6.18       -1.92      7.68 o
 -11   7   9        6.14        5.55      8.78 o
  -9   7   9        2.78        2.11      9.08 o
  -7   7   9      109.21      112.99     13.43 o
  -5   7   9        2.36        6.99      8.33 o
  -8   8   9       30.47       28.64      9.49 o
 
